# Supplementary material for: The histone chaperone SPT2 regulates chromatin structure and function in Metazoa
Source: Nat Struct Mol Biol. Author manuscript; Available in PMC 2024 Mar 18. (PMC7615752; doi:10.1038/s41594-023-01204-3)
Supplement: Supplementary Table 1 [file EMS194104-supplement-Supplementary_Table_1.xlsx]

## Sheet: Table S1
Replicate 1
	wild type
Worm line	1	2	3	4	5	6	7	8	9	10	11	12	13	14	15
Brood size	138	123	153	155	171	161	153	147	113	109	125	104	150	98	137
	spt-2 KO-A
Worm line	1	2	3	4	5	6	7	8	9	10	11	12	13	14	15
Brood size	63	111	dead	97	0	0	171	109	122	65	80	0	0	24	0
	spt-2 KO-B
Worm line	1	2	3	4	5	6	7	8	9	10	11	12	13	14	15
Brood size	40	92	172	99	116	62	159	120	120	141	126	143	183	59	107
Replicate 2
	wild type
Worm line	1	2	3	4	5	6	7	8	9	10
Brood size	260	176	194	232	155	205	150	185	199	211
	spt-2 KO-A
Worm line	1	2	3	4	5	6	7	8	9	10	11	12	13	14	15	16	17	18	19	20
Brood size	212	196	189	120	109	201	192	192	175	214	148	49	221	220	223	180	233	129	195	192
	spt-2 KO-B
Worm line	1	2	3	4	5	6	7	8	9	10	11	12	13	14	15	16	17	18	19	20
Brood size	dead	218	198	254	162	227	229	185	203	142	224	155	199	187	164	234	293	167	262	204
Replicate 3
	wild type
Worm line	1	2	3	4	5	6	7	8	9	10
Brood size	181	155	247	192	dead	212	128	231	259	129
	spt-2 KO-A
Worm line	1	2	3	4	5	6	7	8	9	10
Brood size	181	dead	16	190	151	185	189	147	180	174
	spt-2 KO-B
Worm line	1	2	3	4	5	6	7	8	9	10
Brood size	77	dead	dead	112	98	128	199	121	105	22
A worm was scored as 'dead' if it was not alive by the end of the assay.
