# Supplementary material for: The histone chaperone SPT2 regulates chromatin structure and function in Metazoa
Source: Nat Struct Mol Biol. Author manuscript; Available in PMC 2024 Mar 18. (PMC7615752; doi:10.1038/s41594-023-01204-3)
Supplement: Supplementary Table 2 [file EMS194104-supplement-Supplementary_Table_2.xlsx]

## Sheet: Sheet1
Summary
1. Differential expression results: ko vs wt
2. Differential expression results: hbm vs wt
3. SPT-2 peaks in C. elegans
4. Differential accessibility results C. elegans: ko vs wt
5. Differential accessibility results C. elegans: hbm vs wt
6. Differential accessibility results human: ko vs wt
7. Table of C. elegans gene expression and SPT-2 association
Statistics: P-values were derived from a (Benjamini-Hochberg-corrected) Wald test.

## Sheet: SPT-2_peaks
# CeSPT-2 peaks
chr	start	end
I	3647	4458
I	11511	17941
I	22265	22471
I	25752	26588
I	29710	29824
I	80500	81476
I	85014	86296
I	91378	95108
I	96275	96818
I	99672	99776
I	108403	112435
I	128337	130413
I	132106	134403
I	180405	180563
I	181843	183452
I	207091	207364
I	211854	217354
I	229812	230059
I	232402	232684
I	237379	237976
I	248644	249868
I	251151	252403
I	316097	316376
I	310742	315431
I	318245	319140
I	319747	320282
I	320990	321547
I	322414	324063
I	326017	327054
I	330376	331889
I	332592	334104
I	334837	337780
I	341245	342756
I	347481	348559
I	356927	357324
I	364319	366482
I	367231	368748
I	378694	383200
I	388455	389081
I	412615	413081
I	457414	458573
I	459747	459959
I	461157	462941
I	488347	488917
I	489514	490146
I	492115	492566
I	493804	494051
I	495315	496116
I	505597	509172
I	510831	519925
I	530643	533846
I	534478	542528
I	553996	556951
I	629175	631210
I	659657	660214
I	693325	693859
I	694688	695051
I	719912	721908
I	831975	832855
I	834625	835413
I	871872	873782
I	875474	876306
I	889876	890286
I	907005	907593
I	948323	949952
I	950788	951840
I	1030044	1030945
I	1031604	1033517
I	1040896	1041604
I	1048400	1051200
I	1053377	1054282
I	1066586	1067252
I	1068294	1070140
I	1153724	1158401
I	1159206	1160165
I	1162619	1163088
I	1190130	1190783
I	1193136	1193321
I	1199255	1199587
I	1210888	1211685
I	1223560	1229746
I	1267436	1267838
I	1316970	1317139
I	1319449	1319702
I	1321980	1322312
I	1322942	1324147
I	1326232	1326709
I	1327837	1328841
I	1339130	1342350
I	1347269	1347626
I	1371185	1371404
I	1375805	1376329
I	1413719	1414032
I	1414800	1417421
I	1420109	1420908
I	1422722	1422925
I	1424382	1425439
I	1441137	1442646
I	1443441	1443940
I	1490149	1491195
I	1550613	1553115
I	1557379	1559369
I	1575538	1575739
I	1579338	1580486
I	1606590	1606780
I	1609667	1610020
I	1610654	1610999
I	1621075	1621544
I	1647746	1648063
I	1691011	1691636
I	1694985	1695116
I	1697054	1702938
I	1707519	1708406
I	1715513	1715727
I	1722022	1722350
I	1725387	1725591
I	1727793	1728904
I	1730896	1731328
I	1733424	1733507
I	1734678	1741159
I	1751483	1751704
I	1771552	1772265
I	1773196	1773447
I	1789835	1790296
I	1823255	1824640
I	1825490	1826131
I	1832733	1837106
I	1837703	1843451
I	1852470	1852836
I	1862489	1863097
I	1872155	1872439
I	1874259	1875836
I	1879621	1880428
I	1883711	1884292
I	1911719	1913923
I	1966909	1967031
I	1973845	1975022
I	1977988	1980652
I	1981265	1981867
I	1983096	1983579
I	1987971	1988646
I	1990002	1990306
I	2009953	2010382
I	2033365	2034735
I	2041104	2042228
I	2044816	2045041
I	2061305	2061834
I	2064260	2065830
I	2068866	2072909
I	2076173	2084118
I	2084795	2085894
I	2097305	2097692
I	2139041	2139609
I	2143703	2144446
I	2145849	2146073
I	2149712	2151016
I	2195507	2196632
I	2199079	2199694
I	2201830	2202137
I	2203095	2206210
I	2209072	2209890
I	2252289	2254467
I	2281456	2281612
I	2291849	2297985
I	2299755	2307684
I	2308969	2309719
I	2311090	2311368
I	2312154	2314465
I	2315878	2319794
I	2320658	2322424
I	2374248	2377939
I	2382225	2383302
I	2384655	2385265
I	2389778	2389947
I	2402240	2403658
I	2407977	2408364
I	2409922	2410142
I	2418203	2421812
I	2433179	2435944
I	2468496	2468886
I	2485238	2486219
I	2486829	2487953
I	2489503	2490328
I	2506215	2506787
I	2580726	2587301
I	2622781	2623608
I	2624361	2624991
I	2620768	2622121
I	2628153	2630265
I	2632061	2632270
I	2639572	2640016
I	2642739	2643010
I	2669828	2670681
I	2671476	2672408
I	2686432	2689288
I	2713488	2713545
I	2717406	2717885
I	2723548	2723675
I	2725110	2726056
I	2726942	2731825
I	2735070	2738569
I	2740674	2741553
I	2755230	2755810
I	2757088	2758246
I	2794862	2795081
I	2822368	2823775
I	2825160	2827451
I	2855310	2855593
I	2868881	2870277
I	2866083	2868281
I	2874898	2878795
I	2880621	2881070
I	2883317	2883517
I	2895113	2898760
I	2899482	2901124
I	2906125	2906542
I	2907252	2908131
I	2925240	2925397
I	2928041	2930364
I	2931241	2931548
I	2996281	2996588
I	3000472	3001632
I	3003753	3004405
I	3005435	3006094
I	3011402	3011789
I	3028030	3030294
I	3032521	3034084
I	3035969	3036097
I	3037924	3038192
I	3069112	3070151
I	3070784	3071551
I	3080129	3080716
I	3083076	3084056
I	3084827	3085473
I	3100420	3100576
I	3104962	3105420
I	3106217	3106417
I	3114961	3115398
I	3147056	3147478
I	3149781	3151412
I	3158218	3164496
I	3176076	3176694
I	3192595	3192795
I	3216931	3217413
I	3233225	3233484
I	3243899	3245327
I	3246421	3246691
I	3247310	3248571
I	3255578	3256079
I	3264021	3264627
I	3265568	3269287
I	3270972	3271346
I	3292761	3297130
I	3301658	3302062
I	3317846	3319963
I	3325579	3325729
I	3339948	3340455
I	3349366	3349961
I	3367426	3368664
I	3416370	3416722
I	3433061	3433276
I	3436055	3439934
I	3444984	3445346
I	3456381	3456934
I	3459518	3460292
I	3462065	3462482
I	3466656	3467937
I	3472605	3473665
I	3479478	3479660
I	3481426	3482169
I	3506984	3508817
I	3509731	3510626
I	3539402	3539638
I	3564786	3564931
I	3604334	3604616
I	3605375	3605916
I	3608611	3608658
I	3611694	3612039
I	3679994	3680765
I	3682580	3684742
I	3697139	3697326
I	3712984	3714808
I	3715703	3719142
I	3720672	3721957
I	3726965	3731728
I	3732674	3736561
I	3738213	3738450
I	3740369	3740848
I	3741540	3742126
I	3783240	3783465
I	3787733	3793007
I	3798617	3799192
I	3804161	3804274
I	3804925	3805820
I	3807498	3807841
I	3817057	3819466
I	3821818	3823010
I	3823762	3828908
I	3829540	3834345
I	3859043	3859331
I	3861205	3866045
I	3866631	3869398
I	3870526	3870878
I	3874910	3876419
I	3877125	3877254
I	3908617	3910178
I	3919976	3920527
I	3921295	3921382
I	3924598	3925735
I	3931028	3933754
I	3934427	3935328
I	3950623	3951646
I	3982878	3986880
I	3988312	3988685
I	3994494	3997692
I	4076342	4076507
I	4078398	4079747
I	4114825	4116459
I	4129345	4129570
I	4132335	4135460
I	4137102	4139573
I	4140475	4140919
I	4166372	4166887
I	4168795	4169396
I	4170012	4171728
I	4172638	4190844
I	4234360	4234918
I	4235813	4236082
I	4253972	4254478
I	4255469	4255727
I	4256362	4256517
I	4264368	4265439
I	4266963	4268250
I	4270173	4271218
I	4305617	4306047
I	4307995	4308452
I	4336822	4340975
I	4358323	4359158
I	4370131	4370749
I	4378800	4379468
I	4384983	4402116
I	4428634	4428949
I	4430258	4430370
I	4444691	4446876
I	4508292	4509173
I	4510750	4515722
I	4525832	4526749
I	4527441	4527928
I	4529884	4530510
I	4531484	4531688
I	4536059	4536495
I	4583263	4586393
I	4597697	4598186
I	4599944	4600039
I	4603018	4603328
I	4604098	4604406
I	4607288	4608494
I	4609964	4610364
I	4611686	4612250
I	4635028	4636067
I	4643898	4648677
I	4653556	4654388
I	4655721	4656621
I	4657253	4660286
I	4665761	4666054
I	4669511	4670035
I	4671660	4672133
I	4678788	4679217
I	4685687	4690101
I	4691550	4694793
I	4695489	4696253
I	4690699	4690934
I	4729094	4729538
I	4734973	4735128
I	4737895	4741142
I	4746858	4747198
I	4758241	4758453
I	4759609	4761013
I	4765510	4766792
I	4767582	4771588
I	4773892	4774254
I	4788131	4788262
I	4789032	4790893
I	4825981	4828150
I	4829391	4830098
I	4849060	4850932
I	4911516	4916227
I	4917525	4917885
I	4920317	4921099
I	4925517	4926930
I	4940974	4941587
I	4944195	4944533
I	4947166	4952298
I	4957328	4958592
I	4960297	4961446
I	4963767	4967208
I	4999870	5000447
I	5037717	5038262
I	5040740	5041182
I	5058937	5059548
I	5079501	5081058
I	5081687	5082333
I	5103384	5104004
I	5104618	5106332
I	5109751	5111099
I	5113017	5113584
I	5123614	5130348
I	5131007	5134413
I	5138689	5139105
I	5158385	5162741
I	5164240	5165810
I	5167679	5167853
I	5170382	5177220
I	5178405	5179015
I	5180723	5181032
I	5182572	5182861
I	5244297	5244692
I	5245478	5246590
I	5251241	5251621
I	5261616	5261810
I	5268151	5268290
I	5269552	5270952
I	5272659	5274306
I	5283786	5285288
I	5286316	5287760
I	5298210	5298862
I	5299487	5306386
I	5308433	5310695
I	5311568	5313912
I	5315990	5316971
I	5318483	5319359
I	5344416	5345272
I	5349191	5350060
I	5353215	5353674
I	5368357	5378778
I	5385879	5385906
I	5402820	5403074
I	5406087	5406914
I	5412101	5413073
I	5416754	5417086
I	5420049	5420727
I	5424640	5425227
I	5426599	5427128
I	5428221	5431371
I	5483938	5486049
I	5503670	5504313
I	5508319	5509493
I	5548983	5550680
I	5568379	5569121
I	5571342	5573541
I	5576841	5579293
I	5582219	5582470
I	5609227	5610816
I	5616563	5621340
I	5637767	5638091
I	5652985	5653870
I	5657539	5658651
I	5676321	5676552
I	5678737	5680157
I	5681926	5682126
I	5682815	5683367
I	5685902	5686659
I	5691825	5693245
I	5693864	5697616
I	5741704	5744512
I	5774444	5775715
I	5788688	5789252
I	5790039	5790671
I	5791397	5791795
I	5794890	5795094
I	5804499	5808903
I	5815175	5818249
I	5822541	5825798
I	5826556	5829916
I	5833687	5834746
I	5857357	5859559
I	5867186	5869590
I	5870621	5872595
I	5874238	5874799
I	5875492	5875688
I	5876528	5876626
I	5877256	5877668
I	5888138	5888785
I	5891062	5892120
I	5894034	5895837
I	5902278	5902864
I	5917987	5918187
I	5937536	5938966
I	5982908	5986964
I	5987681	5988108
I	5988788	5988968
I	5992132	5993110
I	6012044	6012336
I	6022149	6022791
I	6053452	6053947
I	6055594	6056207
I	6058123	6058513
I	6060292	6061014
I	6064373	6065509
I	6068449	6070289
I	6071302	6071761
I	6075819	6076165
I	6091092	6094669
I	6105704	6105957
I	6108567	6109432
I	6114442	6114974
I	6124130	6124991
I	6154352	6157360
I	6177760	6178139
I	6181146	6181417
I	6183246	6188789
I	6190507	6190709
I	6206724	6211076
I	6211814	6213129
I	6214833	6217019
I	6218103	6218435
I	6219026	6221077
I	6254994	6255495
I	6282648	6284413
I	6285065	6289414
I	6296511	6297607
I	6315139	6320559
I	6356354	6356947
I	6366318	6367984
I	6368906	6371416
I	6378223	6379302
I	6381948	6386405
I	6408904	6410639
I	6412776	6412788
I	6446320	6446694
I	6447364	6449118
I	6456766	6457519
I	6460858	6464657
I	6469239	6471483
I	6473028	6474096
I	6494266	6494787
I	6497403	6500300
I	6511472	6511637
I	6514038	6517663
I	6531706	6532312
I	6545856	6546688
I	6552639	6558606
I	6562556	6566546
I	6569960	6572756
I	6579948	6586214
I	6624944	6625293
I	6626480	6626782
I	6664814	6665369
I	6719076	6719899
I	6722619	6722923
I	6728263	6729410
I	6736777	6736973
I	6742069	6742714
I	6743730	6744722
I	6753477	6753771
I	6754821	6755049
I	6755926	6757562
I	6779751	6780375
I	6781564	6781894
I	6783476	6784364
I	6788864	6789814
I	6790435	6791458
I	6795262	6798539
I	6801717	6802279
I	6799205	6801022
I	6812681	6814726
I	6834594	6839371
I	6839981	6840696
I	6843011	6845188
I	6847164	6847889
I	6848813	6850613
I	6851347	6852331
I	6854034	6857689
I	6869768	6871071
I	6914683	6917217
I	6922915	6923096
I	6924470	6924774
I	6943073	6943737
I	6944335	6946361
I	6949032	6950742
I	6957009	6958129
I	6958942	6959154
I	6972077	6972232
I	6973403	6973699
I	6991512	6991968
I	7015630	7026877
I	7027528	7029219
I	7055634	7059727
I	7079132	7088179
I	7089525	7090026
I	7091149	7092191
I	7098091	7099985
I	7116115	7116610
I	7122823	7123020
I	7123640	7123788
I	7125547	7125786
I	7127881	7128198
I	7138489	7140157
I	7143377	7143987
I	7147274	7148019
I	7148838	7149100
I	7152243	7152687
I	7192795	7193229
I	7218634	7219372
I	7221001	7221336
I	7227584	7227940
I	7233093	7239010
I	7244914	7246266
I	7250499	7251256
I	7251917	7255864
I	7280192	7280371
I	7282128	7283712
I	7302598	7303510
I	7304337	7305309
I	7306478	7306623
I	7313418	7315883
I	7318202	7318528
I	7350067	7352067
I	7472533	7473804
I	7474493	7475705
I	7489385	7493196
I	7494242	7494784
I	7496307	7497162
I	7497774	7498886
I	7499943	7500981
I	7501551	7503812
I	7518341	7518903
I	7519541	7519642
I	7520823	7521295
I	7525084	7526949
I	7535422	7536271
I	7537378	7538035
I	7539892	7540416
I	7541495	7541559
I	7542470	7543763
I	7554834	7560296
I	7562278	7562507
I	7566234	7566418
I	7567304	7567966
I	7571359	7571778
I	7576633	7578914
I	7585113	7588543
I	7595030	7602378
I	7614038	7616424
I	7617699	7617958
I	7618786	7620122
I	7625873	7628221
I	7629141	7631122
I	7632470	7634880
I	7620807	7624873
I	7636191	7637656
I	7638874	7640187
I	7641669	7642359
I	7642998	7643312
I	7649452	7652006
I	7655698	7660726
I	7676690	7676849
I	7694979	7698151
I	7699708	7707891
I	7709169	7709619
I	7722168	7722927
I	7723678	7725453
I	7728064	7728298
I	7766473	7766739
I	7768492	7768565
I	7769764	7770001
I	7771054	7774049
I	7774821	7776020
I	7781143	7781526
I	7814483	7817209
I	7819573	7820334
I	7834252	7837256
I	7855324	7856080
I	7857430	7863591
I	7866187	7872464
I	7894516	7895451
I	7906616	7907031
I	7926121	7938787
I	7940024	7942738
I	7945433	7945716
I	7961939	7962322
I	7966739	7967671
I	7985154	7985776
I	7987485	7987781
I	7992515	7992869
I	8018926	8024812
I	8026442	8027873
I	8028546	8028839
I	8031532	8033171
I	8036052	8036420
I	8039116	8040475
I	8055132	8055445
I	8083456	8083706
I	8086219	8086244
I	8095293	8095892
I	8108785	8110212
I	8112232	8113321
I	8114476	8115572
I	8116845	8117083
I	8133883	8135175
I	8212309	8213232
I	8214211	8215458
I	8216039	8218122
I	8254745	8255806
I	8275619	8275819
I	8283618	8284503
I	8287384	8287567
I	8288767	8289179
I	8289975	8291365
I	8292845	8294010
I	8294998	8299584
I	8300146	8301078
I	8301962	8302299
I	8303493	8304641
I	8318469	8322203
I	8323621	8324666
I	8328751	8330020
I	8341600	8342940
I	8343946	8346244
I	8358316	8358670
I	8363274	8364342
I	8366185	8366933
I	8367762	8369543
I	8377826	8378236
I	8407374	8407981
I	8424539	8426060
I	8433850	8435343
I	8485610	8485920
I	8487579	8493399
I	8495075	8496020
I	8509001	8509101
I	8510939	8511451
I	8528978	8529135
I	8529761	8530434
I	8531038	8531278
I	8549619	8550062
I	8550619	8550991
I	8551639	8553062
I	8553819	8554398
I	8555262	8557670
I	8573875	8578833
I	8586322	8586721
I	8591204	8593217
I	8600862	8603091
I	8604389	8604934
I	8606288	8607181
I	8607842	8609062
I	8610789	8611196
I	8612280	8612848
I	8614882	8615228
I	8636023	8637370
I	8662674	8663811
I	8676497	8681445
I	8692939	8693429
I	8695092	8697789
I	8702143	8702675
I	8726988	8730213
I	8736161	8737683
I	8741847	8742699
I	8752714	8760034
I	8760882	8761166
I	8763230	8765915
I	8779820	8781325
I	8783163	8784854
I	8793079	8793785
I	8796123	8797260
I	8801310	8801931
I	8807639	8808006
I	8813361	8816639
I	8832970	8839311
I	8827692	8832322
I	8866474	8868305
I	8902880	8903235
I	8905489	8907028
I	8908192	8910338
I	8910983	8911750
I	8912553	8913245
I	8950804	8950893
I	8951692	8952071
I	8963631	8965140
I	8965730	8970896
I	8962037	8962919
I	8975468	8984092
I	9008416	9008526
I	9012676	9014181
I	9042183	9042506
I	9049103	9049520
I	9050451	9051533
I	9063037	9063325
I	9064002	9064659
I	9077343	9077669
I	9096682	9101528
I	9104833	9108122
I	9110685	9110965
I	9111676	9111946
I	9113081	9114314
I	9115172	9116461
I	9117805	9123325
I	9126182	9126945
I	9128049	9128696
I	9133344	9133620
I	9134309	9136065
I	9138181	9138800
I	9140953	9142237
I	9158810	9159628
I	9163467	9170329
I	9170929	9171721
I	9174018	9177678
I	9181214	9182871
I	9221764	9223188
I	9225013	9225652
I	9228143	9228398
I	9231871	9232383
I	9233980	9234499
I	9245763	9245974
I	9271299	9273780
I	9280820	9281258
I	9286376	9287801
I	9288752	9290101
I	9307587	9310732
I	9312417	9315029
I	9320067	9322528
I	9334775	9341898
I	9364016	9364822
I	9365840	9367184
I	9371144	9371423
I	9372826	9373414
I	9379843	9381940
I	9382662	9384120
I	9385282	9385504
I	9390093	9390436
I	9393987	9394523
I	9397037	9397355
I	9399809	9400049
I	9418444	9419206
I	9420681	9423150
I	9430323	9434055
I	9440483	9441866
I	9469750	9472798
I	9492376	9492916
I	9503761	9505778
I	9507423	9507468
I	9510911	9511421
I	9512430	9515892
I	9518045	9518793
I	9536528	9536968
I	9537744	9538694
I	9579746	9581614
I	9582612	9583429
I	9585419	9587382
I	9609404	9611847
I	9614085	9614793
I	9618019	9620708
I	9621555	9626786
I	9627429	9631043
I	9656780	9657701
I	9658433	9659044
I	9659977	9660579
I	9662767	9662863
I	9664178	9664410
I	9665074	9665806
I	9669158	9670328
I	9688791	9690364
I	9709731	9710723
I	9711688	9712813
I	9714995	9715372
I	9721204	9721281
I	9741503	9742515
I	9743395	9744315
I	9751174	9751907
I	9753320	9756258
I	9757046	9757698
I	9772273	9772575
I	9773174	9774186
I	9781201	9781900
I	9784763	9791349
I	9793278	9794296
I	9795653	9796790
I	9843723	9844000
I	9849759	9854541
I	9859365	9859893
I	9862347	9863915
I	9869085	9871159
I	9872047	9872103
I	9872726	9874572
I	9878964	9879154
I	9904056	9904290
I	9933852	9935415
I	9937961	9938703
I	9949205	9953699
I	9955716	9956043
I	9958522	9960214
I	9963622	9964256
I	9965775	9966063
I	9966684	9970039
I	9973132	9973413
I	9976037	9980790
I	9988268	9989677
I	9993796	9994427
I	10026067	10026678
I	10029826	10030630
I	10031966	10035100
I	10046392	10046608
I	10047624	10048322
I	10080668	10081034
I	10081816	10083160
I	10085211	10086996
I	10088533	10090357
I	10092072	10092188
I	10093768	10094155
I	10097225	10097572
I	10121942	10123696
I	10150150	10150394
I	10151074	10151544
I	10162872	10163495
I	10169457	10170186
I	10171735	10173228
I	10173916	10174137
I	10174892	10179957
I	10184191	10190940
I	10193743	10194315
I	10195328	10195528
I	10226373	10228321
I	10235117	10235450
I	10270756	10271132
I	10330301	10332174
I	10332770	10332909
I	10337425	10337769
I	10338997	10341073
I	10345721	10346154
I	10347790	10349442
I	10373304	10374099
I	10398803	10400138
I	10400924	10402869
I	10410687	10411570
I	10413823	10414979
I	10417985	10422443
I	10432672	10437151
I	10437954	10438209
I	10443390	10443704
I	10445256	10445703
I	10446344	10446796
I	10452189	10452339
I	10471470	10472034
I	10474325	10474781
I	10475427	10475662
I	10479105	10479365
I	10483891	10485226
I	10486795	10487285
I	10518392	10520586
I	10552130	10554505
I	10562691	10565003
I	10566025	10570579
I	10577834	10580978
I	10588670	10591040
I	10591797	10591821
I	10593055	10593832
I	10617654	10617915
I	10623083	10623843
I	10624411	10624620
I	10625237	10626269
I	10636456	10636565
I	10637938	10640959
I	10641730	10642285
I	10653550	10654368
I	10682346	10683738
I	10684882	10685629
I	10686253	10687118
I	10713350	10714015
I	10717783	10718457
I	10720251	10720457
I	10730559	10734765
I	10735677	10736904
I	10760318	10761094
I	10761818	10764437
I	10765086	10767409
I	10768020	10768223
I	10768947	10770697
I	10771402	10776605
I	10784649	10784923
I	10788727	10793476
I	10800818	10801466
I	10803780	10804096
I	10806483	10806802
I	10823917	10827210
I	10828012	10828606
I	10881855	10882319
I	10891946	10892291
I	10933363	10933717
I	10936209	10936612
I	10990994	10991372
I	11032502	11034312
I	11038156	11038609
I	11075481	11076681
I	11077303	11077930
I	11079128	11082063
I	11084553	11086655
I	11087587	11089382
I	11091363	11094340
I	11095845	11096108
I	11110108	11110788
I	11163435	11163863
I	11176473	11178317
I	11179340	11182596
I	11202200	11203744
I	11205077	11205899
I	11207021	11207592
I	11208195	11210089
I	11211122	11211952
I	11221539	11221880
I	11323519	11323724
I	11326083	11326443
I	11329063	11329517
I	11333046	11333281
I	11371389	11371872
I	11388548	11389356
I	11400625	11402894
I	11403667	11404924
I	11407869	11408649
I	11415657	11416735
I	11439239	11440553
I	11489237	11489538
I	11517352	11518464
I	11522535	11522598
I	11523901	11524883
I	11526325	11527349
I	11533677	11533914
I	11571984	11572804
I	11573505	11577585
I	11578442	11579589
I	11608991	11609313
I	11610534	11610942
I	11611693	11612572
I	11614580	11615189
I	11670107	11670428
I	11671180	11672114
I	11672796	11673528
I	11674402	11675173
I	11675900	11676412
I	11677267	11681384
I	11703460	11703777
I	11747284	11760119
I	11761673	11761975
I	11762874	11770725
I	11771748	11772936
I	11775762	11778110
I	11773577	11775183
I	11778973	11779518
I	11783744	11784011
I	11851562	11853415
I	11854110	11854360
I	11859786	11860040
I	11896683	11898022
I	11898720	11899008
I	11899733	11899992
I	11901760	11901992
I	11908098	11908519
I	11909139	11913167
I	11914228	11914798
I	11924230	11924565
I	11926348	11926780
I	11930069	11931927
I	11952881	11953873
I	11964687	11965176
I	11967679	11967965
I	11999659	12000301
I	12001813	12002822
I	12046952	12047618
I	12039612	12046290
I	12049361	12050041
I	12059965	12065644
I	12095774	12097181
I	12206830	12208068
I	12209545	12209798
I	12210671	12210886
I	12211930	12212901
I	12343491	12345729
I	12484152	12486600
I	12490737	12491688
I	12495018	12495445
I	12497064	12499344
I	12513164	12513778
I	12527984	12529199
I	12529910	12530448
I	12532866	12533285
I	12534059	12534544
I	12551410	12552494
I	12565475	12567358
I	12570932	12571310
I	12591063	12591268
I	12649266	12649884
I	12651403	12654803
I	12729528	12730629
I	12732977	12733220
I	12737005	12742598
I	12748574	12751076
I	12787853	12788083
I	12818955	12819417
I	12821662	12822172
I	12824154	12825766
I	12861764	12863442
I	12885921	12887092
I	12889336	12889708
I	12890584	12890625
I	12902342	12903187
I	12903880	12906248
I	12918245	12923933
I	12954054	12954866
I	12956016	12956210
I	12962048	12963155
I	12963752	12970468
I	12971185	12972570
I	12977575	12977605
I	12978773	12979013
I	13158601	13159035
I	13259146	13259311
I	13261383	13262209
I	13280917	13281577
I	13284017	13284936
I	13285845	13287791
I	13288479	13290946
I	13294988	13296301
I	13297184	13297825
I	13310230	13310479
I	13328892	13330012
I	13333209	13333946
I	13338920	13341465
I	13343897	13344704
I	13346815	13347324
I	13358617	13360689
I	13361670	13362486
I	13363060	13363349
I	13366004	13367823
I	13368816	13370590
I	13372014	13372063
I	13385134	13385161
I	13387231	13387974
I	13391293	13391996
I	13409874	13410226
I	13411458	13411858
I	13423895	13424152
I	13427947	13428542
I	13434317	13439252
I	13449968	13450264
I	13463839	13464200
I	13470050	13472160
I	13472777	13473869
I	13487211	13487787
I	13513959	13514473
I	13534866	13535813
I	13536511	13537329
I	13547523	13548456
I	13553948	13554375
I	13557404	13558320
I	13558931	13559414
I	13566027	13566296
I	13571595	13571973
I	13575670	13582725
I	13583712	13583989
I	13588449	13589279
I	13611386	13614035
I	13626046	13630750
I	13631902	13633616
I	13652468	13654648
I	13657694	13659818
I	13663216	13663648
I	13756595	13757314
I	13768271	13769229
I	13773035	13773499
I	13775691	13776483
I	13778801	13779089
I	13794320	13794456
I	13795369	13797134
I	13802075	13802431
I	13806830	13807076
I	13810241	13810621
I	13811636	13812575
I	13814034	13816015
I	13817633	13817832
I	13819847	13820130
I	13822286	13822643
I	13827366	13827938
I	13829525	13830217
I	13835090	13835618
I	13839243	13839756
I	13841665	13843262
I	13852230	13852401
I	13854554	13854912
I	13887374	13887686
I	13942912	13943268
I	13947074	13947290
I	13951207	13953512
I	13964569	13964759
I	14047854	14050362
I	14089485	14089885
I	14090489	14090700
I	14100740	14105024
I	14106723	14107790
I	14109861	14110190
I	14111961	14113910
I	14117263	14117392
I	14130141	14131605
I	14172597	14172794
I	14358056	14359222
I	14367378	14370752
I	14404893	14406794
I	14417528	14418139
I	14424844	14425361
I	14426036	14427135
I	14427746	14428741
I	14432806	14433003
I	14433794	14433994
I	14465096	14466070
I	14467417	14469859
I	14470454	14470607
I	14471234	14471591
I	14475846	14477104
I	14486698	14486893
I	14491717	14492480
I	14514113	14514526
I	14539201	14539282
I	14566115	14567582
I	14568225	14568337
I	14570127	14571679
I	14572854	14573099
I	14573954	14576850
I	14577867	14578547
I	14580346	14580850
I	14582012	14582416
I	14584859	14585960
I	14586663	14587276
I	14587934	14589523
I	14590675	14590861
I	14592519	14592704
I	14595660	14596195
I	14601359	14602066
I	14602673	14602917
I	14603847	14604193
I	14634284	14634484
I	14646894	14649155
I	14649999	14652706
I	14653415	14653615
I	14654331	14654651
I	14657101	14657996
I	14660955	14663506
I	14664780	14665214
I	14668529	14668714
I	14674869	14674999
I	14700857	14701181
I	14705778	14706159
I	14706791	14708247
I	14718817	14721666
I	14730075	14732267
I	14729371	14729456
I	14735373	14735558
I	14737162	14741912
I	14742502	14742893
I	14745411	14746084
I	14755121	14755331
I	14755923	14760971
I	14790030	14791725
I	14792332	14792861
I	14793584	14794163
I	14795562	14796132
I	14797679	14797972
I	14798792	14799052
I	14815129	14815889
I	14821642	14822070
I	14850126	14850457
I	14856867	14857616
I	14875830	14876389
I	14879264	14880786
I	14881664	14884442
I	14937702	14938189
I	14945207	14946721
I	14948320	14948821
I	14949673	14952784
I	15007569	15008232
I	15011035	15011727
I	15016095	15016207
I	15023085	15023536
I	15036469	15037791
I	15039487	15041844
I	15050641	15050877
I	15052984	15053940
II	20717	21238
II	21896	22212
II	24624	25548
II	41433	45283
II	50161	51588
II	52793	54391
II	56808	58257
II	71038	71286
II	97745	99165
II	100698	101229
II	99864	100134
II	147252	147725
II	151971	152638
II	154697	154986
II	155610	156441
II	164368	165126
II	166034	171017
II	213230	213645
II	216230	222836
II	232042	233296
II	246574	248092
II	254817	255479
II	283432	283683
II	286276	286345
II	288435	289322
II	290502	291519
II	310576	311195
II	386160	386524
II	387323	388244
II	410004	411611
II	415144	415863
II	437608	438056
II	448354	448662
II	457706	458133
II	459959	460187
II	461487	462395
II	463149	463381
II	467943	468311
II	470098	471807
II	474686	476335
II	483694	484122
II	551568	552095
II	560561	564016
II	565393	565832
II	577746	583105
II	592353	592686
II	614572	615245
II	616254	617370
II	618170	618597
II	700301	701116
II	709308	709907
II	723645	724181
II	724851	725069
II	725720	726325
II	727183	727946
II	730030	730260
II	731012	731356
II	732081	732716
II	846668	848554
II	869713	871005
II	876575	876586
II	877424	877455
II	878546	879155
II	905524	905651
II	946323	946561
II	1126727	1127900
II	1128531	1128747
II	1129884	1130207
II	1131190	1134120
II	1141008	1153505
II	1164605	1165523
II	1227366	1227804
II	1228650	1230601
II	1233154	1236427
II	1237843	1238229
II	1242454	1242761
II	1304964	1305088
II	1306533	1306854
II	1307643	1308209
II	1310400	1310714
II	1318513	1323627
II	1368583	1369546
II	1402739	1405331
II	1409159	1410754
II	1438414	1439745
II	1484120	1485591
II	1493748	1494162
II	1495711	1496013
II	1498115	1498549
II	1508386	1509631
II	1767899	1769334
II	1770590	1770704
II	1819978	1820740
II	1930881	1931258
II	1931923	1932193
II	2058645	2059160
II	2091350	2092136
II	2094337	2094976
II	2123579	2123763
II	2136239	2137343
II	2215202	2215483
II	2216719	2217261
II	2218431	2218799
II	2225544	2225804
II	2231813	2232374
II	2233580	2234257
II	2240919	2241024
II	2242567	2243863
II	2246916	2247144
II	2251789	2252196
II	2253511	2254452
II	2287043	2287615
II	2298309	2298845
II	2337703	2338309
II	2451070	2451538
II	2452512	2453021
II	2466769	2467127
II	2470623	2470714
II	2473144	2473394
II	2478676	2479042
II	2501836	2502109
II	2515661	2516142
II	2525142	2525620
II	2526204	2529263
II	2565381	2565414
II	2575934	2576140
II	2660814	2661024
II	2678182	2678382
II	2678941	2679191
II	2751579	2751994
II	2787459	2787921
II	2788886	2789711
II	2790546	2790760
II	2792950	2795145
II	2828412	2831097
II	2845201	2851648
II	2888541	2889822
II	2897741	2898706
II	2901257	2901533
II	2913566	2913791
II	2918606	2919081
II	2919773	2926683
II	2979747	2980238
II	2982682	2983461
II	2985329	2987186
II	2997146	2998610
II	3000072	3001631
II	3002299	3002694
II	3003913	3004213
II	3070014	3071084
II	3077057	3077538
II	3079225	3079502
II	3080705	3081336
II	3082350	3082967
II	3084639	3084824
II	3087397	3088022
II	3109045	3111121
II	3245011	3247949
II	3291439	3291896
II	3302553	3303518
II	3305069	3307520
II	3308939	3309454
II	3310293	3310620
II	3347253	3348198
II	3369538	3369996
II	3372971	3373940
II	3381813	3384111
II	3482392	3482635
II	3502769	3502976
II	3523621	3523861
II	3554062	3554459
II	3742349	3742405
II	3807919	3808147
II	3919147	3919900
II	3930639	3930949
II	3931998	3933703
II	3934425	3935366
II	3959384	3959771
II	3962132	3962807
II	3971486	3972742
II	3964487	3970841
II	4042712	4044613
II	4047907	4048206
II	4091384	4094573
II	4122489	4123143
II	4124644	4125247
II	4209303	4210326
II	4226963	4229612
II	4231404	4231697
II	4281908	4282562
II	4298160	4298828
II	4299500	4301368
II	4305319	4305532
II	4323198	4324618
II	4326024	4326245
II	4327197	4327567
II	4330802	4331261
II	4333448	4334780
II	4337338	4337361
II	4338546	4339208
II	4341466	4341537
II	4372430	4376556
II	4422047	4422253
II	4424667	4427403
II	4470994	4472305
II	4473030	4473782
II	4563231	4563423
II	4572410	4572957
II	4574257	4574490
II	4579481	4579778
II	4586611	4587162
II	4588152	4588451
II	4589056	4591726
II	4592587	4593231
II	4600984	4601393
II	4673151	4673886
II	4696102	4704457
II	4705983	4712753
II	4713423	4714381
II	4717657	4718769
II	4721083	4721302
II	4740396	4740713
II	4741578	4742217
II	4751081	4751790
II	4753489	4755558
II	4763087	4764395
II	4851753	4852293
II	4855052	4859290
II	4881982	4883541
II	4888876	4891709
II	4902090	4907298
II	4907962	4912156
II	4914819	4917155
II	4918665	4925215
II	4917765	4917970
II	4938411	4938758
II	4939882	4940360
II	4941844	4942908
II	4946230	4949928
II	4951194	4953453
II	4954254	4955833
II	4957493	4958568
II	4959280	4959903
II	4988753	4989077
II	4991026	4994279
II	4995560	4995970
II	4999291	5003896
II	5024827	5025093
II	5028425	5030180
II	5032668	5033002
II	5039828	5040233
II	5053472	5056708
II	5062205	5062645
II	5080094	5081709
II	5084001	5084206
II	5178896	5182999
II	5185123	5185323
II	5203705	5204200
II	5204836	5210103
II	5233012	5233243
II	5278035	5280360
II	5280996	5281651
II	5331785	5334398
II	5335996	5336032
II	5336882	5341226
II	5350654	5351174
II	5352077	5353660
II	5358258	5358515
II	5372232	5374392
II	5375255	5375349
II	5377089	5380439
II	5383771	5384523
II	5387334	5390634
II	5392625	5393182
II	5397904	5398827
II	5414569	5415519
II	5420789	5422913
II	5423982	5426500
II	5428102	5429395
II	5456394	5458588
II	5466129	5466890
II	5469374	5470066
II	5472836	5473632
II	5474411	5476033
II	5477782	5479004
II	5496696	5497522
II	5501418	5502566
II	5503640	5503933
II	5508854	5509279
II	5510890	5511191
II	5544617	5547664
II	5570715	5575000
II	5589823	5593857
II	5594760	5595337
II	5618981	5619574
II	5626300	5626568
II	5627244	5628358
II	5629118	5629886
II	5640296	5640567
II	5646663	5647064
II	5647650	5647882
II	5649147	5650238
II	5654473	5655129
II	5657450	5663270
II	5664029	5665056
II	5688894	5689339
II	5689945	5690223
II	5691027	5691999
II	5712111	5715510
II	5752054	5754011
II	5754616	5755302
II	5820369	5820512
II	5823352	5824652
II	5831659	5831925
II	5833178	5833524
II	5834264	5834654
II	5835837	5836217
II	5867148	5867673
II	5869975	5870243
II	5873528	5873936
II	5886540	5887107
II	5887963	5888323
II	5888917	5889592
II	5890332	5892809
II	5906630	5907717
II	5910882	5911385
II	5912291	5917100
II	5920697	5921988
II	5924720	5924971
II	5937077	5937613
II	5938660	5941096
II	6022837	6023199
II	6048071	6049827
II	6078741	6079592
II	6080250	6080690
II	6088800	6089540
II	6090918	6091437
II	6093697	6097841
II	6112295	6113150
II	6116572	6116985
II	6123207	6125551
II	6187354	6187621
II	6197140	6198043
II	6198861	6201724
II	6234186	6234886
II	6247009	6247383
II	6250845	6252997
II	6268974	6270821
II	6271772	6272336
II	6320920	6321104
II	6329924	6331663
II	6345732	6348696
II	6351254	6351885
II	6355200	6355861
II	6360552	6366952
II	6370196	6370653
II	6371333	6375209
II	6383379	6384507
II	6403845	6405015
II	6407514	6407716
II	6409140	6409939
II	6445935	6446248
II	6476835	6478181
II	6488303	6493896
II	6500339	6500944
II	6516996	6519986
II	6521240	6523020
II	6524767	6526517
II	6558989	6561595
II	6584246	6584490
II	6587195	6591307
II	6598134	6598542
II	6601857	6603619
II	6620447	6621530
II	6635213	6635743
II	6683566	6683985
II	6691455	6691734
II	6692439	6692926
II	6735734	6736633
II	6741579	6742206
II	6742921	6743452
II	6777331	6778023
II	6782470	6788401
II	6841146	6841261
II	6842403	6843375
II	6844096	6845135
II	6845768	6848588
II	6849535	6851012
II	6853351	6858013
II	6858946	6860030
II	6888347	6894761
II	6944411	6944849
II	6945500	6945553
II	6946175	6948118
II	6951673	6953656
II	6954774	6955470
II	6970650	6974116
II	7010815	7011015
II	7014055	7014394
II	7015660	7015746
II	7016370	7017710
II	7019004	7019391
II	7025289	7026359
II	7029401	7030360
II	7037667	7039671
II	7040956	7041879
II	7044452	7044729
II	7047852	7050272
II	7052043	7052534
II	7053251	7053451
II	7055329	7059716
II	7060386	7060631
II	7065867	7067203
II	7070046	7070636
II	7071256	7072573
II	7073294	7077365
II	7084293	7084706
II	7090219	7090373
II	7096989	7097227
II	7097847	7098596
II	7099416	7103526
II	7104225	7106352
II	7111829	7113263
II	7122101	7124042
II	7131548	7135353
II	7150132	7155635
II	7164039	7164967
II	7193805	7195417
II	7192442	7193192
II	7196701	7197672
II	7219000	7219367
II	7220848	7221072
II	7229526	7230687
II	7236121	7236143
II	7252904	7253740
II	7282179	7285088
II	7285665	7287440
II	7296198	7296457
II	7297791	7298272
II	7302071	7302413
II	7308422	7310631
II	7319681	7320260
II	7343210	7343976
II	7345151	7349178
II	7349999	7353874
II	7354480	7354680
II	7355404	7356310
II	7363188	7364000
II	7372500	7375016
II	7392909	7397573
II	7456381	7456924
II	7472562	7480857
II	7530146	7530516
II	7537778	7538853
II	7542699	7542929
II	7554082	7554334
II	7597505	7600413
II	7601616	7603185
II	7603982	7605354
II	7607456	7608246
II	7615670	7618441
II	7662534	7663852
II	7664502	7667308
II	7669504	7669771
II	7681722	7684906
II	7698357	7699701
II	7701700	7703655
II	7707003	7708730
II	7757428	7757440
II	7773736	7776858
II	7777597	7778200
II	7779057	7779976
II	7781007	7784067
II	7811207	7812272
II	7816764	7818118
II	7820067	7820270
II	7853622	7853817
II	7857049	7857330
II	7858011	7858455
II	7860329	7866460
II	7870739	7871000
II	7873738	7874457
II	7877584	7882889
II	7892658	7900508
II	7942486	7942877
II	7944725	7945175
II	8012671	8021239
II	8022209	8028713
II	8034076	8034683
II	8036933	8039678
II	8042204	8042685
II	8045018	8045638
II	8046302	8047501
II	8048810	8049309
II	8062442	8067211
II	8067775	8070776
II	8080598	8081031
II	8129000	8129777
II	8130516	8136266
II	8137733	8141555
II	8143244	8144919
II	8161515	8164106
II	8159577	8160686
II	8182188	8182361
II	8183231	8183770
II	8184359	8187790
II	8216779	8223475
II	8226267	8229276
II	8224782	8225206
II	8253900	8255404
II	8265141	8267582
II	8270332	8274097
II	8275540	8276660
II	8279825	8284755
II	8326568	8329196
II	8322296	8325730
II	8428485	8428819
II	8440484	8444595
II	8445205	8446128
II	8457022	8465961
II	8466890	8468916
II	8470119	8470688
II	8475511	8483828
II	8486020	8487451
II	8524255	8525344
II	8561310	8561536
II	8566598	8566845
II	8569397	8571400
II	8575458	8577925
II	8583059	8583498
II	8594132	8594444
II	8596044	8596493
II	8602167	8604276
II	8656072	8656655
II	8658268	8658961
II	8668451	8669472
II	8680581	8680780
II	8715489	8715544
II	8717815	8718272
II	8720463	8720574
II	8721859	8722262
II	8722898	8725416
II	8743471	8747820
II	8751149	8751524
II	8752432	8752901
II	8762345	8765875
II	8776412	8777174
II	8779598	8780639
II	8781363	8781915
II	8787587	8790149
II	8810584	8810684
II	8811360	8812717
II	8817426	8818320
II	8819715	8820570
II	8884764	8889817
II	8890418	8891803
II	8903930	8905321
II	8906432	8908767
II	8927573	8936048
II	8937230	8937808
II	8938731	8941601
II	8942268	8942590
II	8964733	8965398
II	8966581	8967196
II	8967915	8967964
II	8969068	8969358
II	8972011	8972244
II	8988230	8989651
II	8993193	8993560
II	8996394	8997001
II	8997923	8998488
II	9035558	9036055
II	9041792	9042610
II	9043491	9045887
II	9049518	9050074
II	9050671	9050847
II	9053161	9057579
II	9059467	9060907
II	9065240	9065406
II	9094602	9094805
II	9098336	9098511
II	9099075	9100730
II	9106810	9107646
II	9121149	9122192
II	9127088	9127289
II	9127902	9129657
II	9130246	9132338
II	9161200	9163552
II	9167695	9167975
II	9168641	9168883
II	9169642	9170136
II	9170889	9173426
II	9178510	9178751
II	9202108	9202445
II	9205692	9206123
II	9213660	9215085
II	9215681	9224009
II	9243212	9243412
II	9248653	9249021
II	9258493	9261763
II	9269926	9271669
II	9274691	9278674
II	9279488	9279699
II	9284161	9285239
II	9286960	9289267
II	9295767	9299648
II	9319819	9320371
II	9321364	9322848
II	9324840	9325135
II	9324188	9324229
II	9328418	9330225
II	9332515	9332821
II	9333830	9334224
II	9336985	9340044
II	9341035	9341116
II	9350630	9350906
II	9351916	9353166
II	9360980	9361277
II	9364670	9365043
II	9368640	9369414
II	9414936	9416458
II	9486222	9488004
II	9523819	9526511
II	9559642	9559840
II	9581167	9581376
II	9584239	9584677
II	9591404	9591893
II	9595141	9595501
II	9597582	9598453
II	9616804	9622055
II	9624204	9625009
II	9639932	9643053
II	9643640	9645154
II	9645776	9647397
II	9683950	9686707
II	9701086	9701835
II	9703605	9703932
II	9705675	9705917
II	9713729	9716902
II	9717833	9718840
II	9738753	9739387
II	9742072	9747811
II	9748385	9750801
II	9798370	9800106
II	9886280	9892611
II	9924618	9924838
II	9928117	9928477
II	9932684	9937586
II	9939167	9944449
II	9967078	9970402
II	10009805	10009941
II	10013038	10013509
II	10029133	10029449
II	10030091	10031049
II	10032316	10032352
II	10033014	10033692
II	10098138	10103284
II	10157960	10158768
II	10162845	10163136
II	10168137	10169575
II	10171071	10174985
II	10179803	10180207
II	10197405	10198925
II	10200515	10200648
II	10201274	10201988
II	10236614	10237032
II	10239252	10240682
II	10241576	10249541
II	10250138	10250414
II	10251254	10251872
II	10257883	10258044
II	10264780	10264988
II	10301107	10303847
II	10339525	10339691
II	10346065	10346909
II	10350140	10350150
II	10388054	10388913
II	10391526	10395568
II	10416724	10419514
II	10444189	10450763
II	10497359	10497802
II	10499204	10499488
II	10501757	10501957
II	10513672	10514119
II	10537572	10539418
II	10558503	10563703
II	10541543	10557918
II	10574283	10578595
II	10579858	10580222
II	10581075	10581306
II	10585301	10585575
II	10587983	10588259
II	10588970	10590310
II	10592698	10592944
II	10652256	10652715
II	10657756	10660777
II	10662149	10662545
II	10690556	10691485
II	10707300	10708448
II	10778198	10778828
II	10779545	10780605
II	10781230	10783442
II	10785149	10785882
II	10786657	10788122
II	10790468	10790850
II	10792937	10793631
II	10796149	10797065
II	10798217	10798426
II	10820945	10821169
II	10821810	10823226
II	10823808	10824714
II	10838464	10839477
II	10840040	10841611
[truncated: 4,005 more rows]

## Sheet: DESeq_wt_ko
# Differential expression results: KO vs WT
GeneID	baseMean	log2FoldChange	lfcSE	stat	pvalue	padj
WBGene00000001	2327.47	-0.174729	0.0940636	-1.85756	0.0632318	0.153142
WBGene00000002	57.6121	0.286726	0.20741	1.38241	0.166845	0.305536
WBGene00000003	75.3362	0.420999	0.225907	1.8636	0.062378	0.151677
WBGene00000004	435.809	0.3928	0.0916815	4.2844	1.8323e-05	0.000265007
WBGene00000005	177.708	0.0272033	0.158643	0.171475	0.863851	0.922942
WBGene00000006	83.5186	0.420163	0.17879	2.35004	0.0187715	0.0622813
WBGene00000007	188.159	0.136461	0.202415	0.674166	0.500205	0.649767
WBGene00000008	9.39091	0.339929	0.611072	0.556283	0.578017	0.715967
WBGene00000009	9.59563	0.0961284	0.473631	0.202961	0.839166	0.907142
WBGene00000010	1150.19	-0.288055	0.164988	-1.74591	0.080826	0.182468
WBGene00000012	2.0089	0.925874	0.913329	1.01373	0.310709	0.473874
WBGene00000013	8.21977	-1.10107	0.54367	-2.02526	0.0428412	0.115775
WBGene00000014	0	NA	NA	NA	NA	NA
WBGene00000015	0.664163	2.49195	2.51129	0.9923	0.321051	NA
WBGene00000016	26.5073	-0.158484	0.44762	-0.354059	0.723294	0.82774
WBGene00000017	37.5373	-0.0768365	0.345493	-0.222397	0.824005	0.897855
WBGene00000018	599.095	0.239248	0.164849	1.45131	0.146693	0.279868
WBGene00000019	11.9428	-0.65005	0.476461	-1.36433	0.172463	0.313329
WBGene00000020	420.465	0.177205	0.234569	0.755452	0.449978	0.605492
WBGene00000021	0.602919	1.23223	1.94506	0.633519	0.526395	NA
WBGene00000022	1457.88	0.392545	0.228889	1.715	0.0863455	0.191175
WBGene00000023	11.2589	0.940906	0.45596	2.06357	0.0390585	0.108094
WBGene00000024	0.132171	-0.816765	3.40985	-0.239531	0.810694	NA
WBGene00000025	0.747475	1.35	1.75773	0.76804	0.442463	NA
WBGene00000026	0.923816	-0.324815	1.34028	-0.242349	0.808509	NA
WBGene00000027	0.318063	1.53548	2.9697	0.517048	0.605122	NA
WBGene00000028	0	NA	NA	NA	NA	NA
WBGene00000029	0	NA	NA	NA	NA	NA
WBGene00000030	0.58731	1.87961	1.96406	0.956999	0.338568	NA
WBGene00000031	3.03434	0.155547	1.20435	0.129154	0.897236	0.943461
WBGene00000032	2.70492	1.12462	0.918285	1.2247	0.220688	0.374046
WBGene00000033	2.01864	-0.184467	1.17033	-0.157619	0.874757	0.928913
WBGene00000034	4.86342	0.0648797	0.587331	0.110465	0.91204	0.952253
WBGene00000035	105.618	0.179302	0.175634	1.02088	0.307311	0.470591
WBGene00000036	137.751	0.294961	0.210326	1.4024	0.160797	0.29769
WBGene00000037	18.2211	0.354707	0.319426	1.11045	0.266804	0.427286
WBGene00000038	3.9795	0.663065	0.727075	0.911963	0.361788	0.52551
WBGene00000039	88.3492	1.34592	0.21725	6.19527	5.81863e-10	3.14008e-08
WBGene00000040	3237.32	0.00783761	0.105308	0.0744257	0.940672	0.967816
WBGene00000041	23825.2	-0.217716	0.0898389	-2.4234	0.0153759	0.0533932
WBGene00000042	2.887	0.351544	0.862998	0.407352	0.68375	0.797909
WBGene00000043	2.92308	0.645992	0.923386	0.699591	0.484183	0.6363
WBGene00000044	8.62564	-0.223601	0.497957	-0.449037	0.653405	0.775503
WBGene00000045	2.53835	1.39543	0.9849	1.41682	0.156535	0.292339
WBGene00000046	3.75741	0.486291	0.814808	0.596817	0.55063	0.693014
WBGene00000047	15.0337	1.23097	0.378674	3.25073	0.00115108	0.00737902
WBGene00000048	5.02817	-1.34565	0.621116	-2.1665	0.0302732	0.0892267
WBGene00000049	6.52091	0.345211	0.496032	0.695944	0.486464	0.638292
WBGene00000050	17.3443	0.119524	0.344348	0.347102	0.728515	0.830975
WBGene00000051	28.0386	0.879297	0.332156	2.64724	0.00811511	0.0331073
WBGene00000053	2.07601	-0.20098	0.953807	-0.210713	0.833111	0.903743
WBGene00000054	30.6953	0.313817	0.237423	1.32176	0.186248	0.330946
WBGene00000055	40.9145	0.506887	0.237084	2.138	0.0325167	0.093853
WBGene00000056	24.0613	0.634155	0.392105	1.61731	0.105811	0.220982
WBGene00000057	27.7107	0.280927	0.262533	1.07006	0.284591	0.447283
WBGene00000058	8.2711	0.00938804	0.461685	0.0203343	0.983777	0.991341
WBGene00000059	7.07101	0.365815	0.524293	0.697731	0.485346	0.637089
WBGene00000060	4.11496	0.00906924	0.687856	0.0131848	0.98948	0.994243
WBGene00000061	2.08318	0.416685	0.961606	0.433323	0.66478	0.782913
WBGene00000062	4.80492	0.423559	0.720058	0.588228	0.556379	0.697331
WBGene00000063	27254.8	0.0652465	0.069716	0.93589	0.34933	0.51362
WBGene00000064	50010.5	-0.234588	0.0474673	-4.9421	7.7284e-07	1.77195e-05
WBGene00000065	13537.6	-0.238496	0.0870527	-2.73968	0.00614994	0.0269808
WBGene00000066	11896.4	0.420821	0.106408	3.95477	7.66075e-05	0.00083709
WBGene00000067	7784.53	0.0751551	0.107668	0.698027	0.48516	0.637089
WBGene00000068	114.509	0.377936	0.165831	2.27905	0.0226643	0.0716889
WBGene00000069	14.1788	0.621656	0.351261	1.76978	0.0767634	0.175849
WBGene00000070	183.572	0.44791	0.157383	2.84598	0.00442747	0.0209409
WBGene00000071	160.186	0.243432	0.174487	1.39513	0.162977	0.300535
WBGene00000072	145.263	0.104793	0.197506	0.530582	0.595709	0.730522
WBGene00000073	445.427	0.0913087	0.110598	0.825594	0.409034	0.569225
WBGene00000074	924.431	-0.113005	0.109597	-1.0311	0.302494	0.465822
WBGene00000075	717.222	-0.248546	0.132226	-1.87971	0.0601474	0.147587
WBGene00000079	3888.33	-0.240554	0.172413	-1.39522	0.16295	0.300535
WBGene00000080	2748.8	-0.213053	0.0704916	-3.02238	0.00250792	0.0134132
WBGene00000081	2295.73	0.355022	0.0976643	3.63513	0.000277844	0.00243686
WBGene00000082	14.7163	1.23985	0.637614	1.94452	0.051833	0.133031
WBGene00000083	620.276	-0.0802576	0.163468	-0.490967	0.62345	0.751877
WBGene00000084	246.182	-0.0276665	0.150047	-0.184385	0.853711	0.916548
WBGene00000085	10.5835	0.475269	0.502654	0.945519	0.344394	0.508719
WBGene00000086	180.162	0.302785	0.201289	1.50423	0.132522	0.26003
WBGene00000088	287.3	0.253736	0.135002	1.8795	0.0601765	0.147636
WBGene00000089	65.9923	0.109714	0.18766	0.584643	0.558788	0.699295
WBGene00000090	3652.73	0.20018	0.18933	1.05731	0.290371	0.453582
WBGene00000092	753.859	-0.000789824	0.0958737	-0.00823817	0.993427	0.996442
WBGene00000093	542.86	-0.751665	0.145715	-5.15847	2.48978e-07	6.65031e-06
WBGene00000094	857.308	0.156699	0.0765646	2.04663	0.0406949	0.111302
WBGene00000095	493.116	0.117161	0.0803417	1.45828	0.144763	0.277292
WBGene00000096	8.79214	0.224155	0.441536	0.50767	0.611685	0.743754
WBGene00000097	1163.6	-0.132616	0.0747106	-1.77506	0.0758872	0.174395
WBGene00000098	6501.2	-0.0839805	0.0836143	-1.00438	0.315196	0.478555
WBGene00000099	2420.25	-0.186151	0.0676365	-2.75223	0.00591907	0.026152
WBGene00000100	1609.75	0.15848	0.140642	1.12684	0.259812	0.419688
WBGene00000101	9728.89	-0.242173	0.177063	-1.36772	0.171399	0.311888
WBGene00000102	5788.35	-0.220586	0.112375	-1.96295	0.0496523	0.129081
WBGene00000103	228.399	-0.0670208	0.13245	-0.50601	0.61285	0.744409
WBGene00000105	1587.22	0.0625895	0.222063	0.281855	0.778055	0.865621
WBGene00000106	2892.44	0.0837158	0.132334	0.632608	0.52699	0.672009
WBGene00000107	6654.52	-0.180355	0.0507893	-3.55105	0.000383698	0.00314613
WBGene00000108	0	NA	NA	NA	NA	NA
WBGene00000109	2533.85	-0.0629436	0.0914876	-0.688001	0.491452	0.64213
WBGene00000110	3115.24	-0.148727	0.0746953	-1.99111	0.0464686	0.122878
WBGene00000111	116.244	0.600321	0.228842	2.6233	0.00870838	0.0347769
WBGene00000112	2039.89	-0.127394	0.101953	-1.24954	0.211467	0.362444
WBGene00000113	779.639	-0.245973	0.0900316	-2.73207	0.00629374	0.0274708
WBGene00000114	15503	-0.630804	0.122648	-5.1432	2.70096e-07	7.09721e-06
WBGene00000115	4067.05	-0.157091	0.0685688	-2.291	0.0219633	0.0698475
WBGene00000116	752.436	0.731276	0.124946	5.85273	4.8358e-09	2.08491e-07
WBGene00000117	1345.46	-0.208299	0.05764	-3.6138	0.000301748	0.00260901
WBGene00000118	1285.16	0.330919	0.0892637	3.70721	0.000209558	0.00192856
WBGene00000120	573.767	0.867448	0.138974	6.24181	4.32539e-10	2.3897e-08
WBGene00000121	6937.49	0.00288431	0.0778666	0.0370417	0.970452	0.984571
WBGene00000122	5874.17	0.0317679	0.0593862	0.534937	0.592694	0.728087
WBGene00000123	6955.32	-0.158535	0.216538	-0.732135	0.464086	0.617925
WBGene00000133	40.9378	1.05317	0.429372	2.45281	0.0141746	0.0501884
WBGene00000134	3.34346	0.385287	0.821184	0.469185	0.638937	0.764148
WBGene00000135	21.0026	0.308257	0.282063	1.09286	0.274453	0.436015
WBGene00000136	626.007	-0.648263	0.152567	-4.24904	2.14691e-05	0.000301441
WBGene00000137	601.215	0.184405	0.0791198	2.3307	0.019769	0.0646177
WBGene00000138	166.851	0.0102392	0.177033	0.057838	0.953878	0.975709
WBGene00000139	118.332	0.289827	0.133905	2.16443	0.0304312	0.0894335
WBGene00000140	7092.56	0.673166	0.485039	1.38786	0.16518	0.303337
WBGene00000142	3632.08	-0.122624	0.0545036	-2.24984	0.0244594	0.0760478
WBGene00000143	2869.72	-0.252591	0.0922944	-2.7368	0.00620406	0.0271541
WBGene00000144	775.475	-0.42896	0.0908137	-4.72351	2.31806e-06	4.63787e-05
WBGene00000145	940.447	-0.131581	0.108794	-1.20945	0.22649	0.380935
WBGene00000146	5682.36	-0.220285	0.0655312	-3.36153	0.00077513	0.00544651
WBGene00000147	1002.83	-0.261027	0.0770042	-3.38977	0.000699505	0.00504241
WBGene00000148	1923.89	-0.236638	0.104845	-2.25702	0.0240067	0.074949
WBGene00000149	2961.12	0.248551	0.146219	1.69985	0.0891584	0.195412
WBGene00000150	448.507	0.415714	0.0993276	4.18528	2.84817e-05	0.000377585
WBGene00000151	2113.28	-0.158487	0.0881471	-1.79799	0.0721792	0.168189
WBGene00000155	6916.43	-0.182139	0.0770154	-2.36497	0.0180316	0.0604842
WBGene00000156	4596.4	-0.184814	0.158576	-1.16546	0.243833	0.401313
WBGene00000157	474.053	0.216239	0.0880926	2.45468	0.0141012	0.0499842
WBGene00000158	2905.97	-0.0996759	0.112673	-0.884644	0.376349	0.539594
WBGene00000159	1237.49	-0.223602	0.0875494	-2.554	0.0106492	0.0405376
WBGene00000160	4242.46	-0.181802	0.126883	-1.43283	0.151907	0.28648
WBGene00000161	1554.13	-0.0343632	0.151864	-0.226276	0.820987	0.895858
WBGene00000162	2886.41	-0.129239	0.0849658	-1.52107	0.128242	0.253892
WBGene00000163	3580.3	-0.129166	0.0817778	-1.57948	0.114227	0.233758
WBGene00000164	476.561	0.131668	0.0842144	1.56348	0.117939	0.239185
WBGene00000165	2761.47	-0.00780125	0.0941544	-0.0828559	0.933966	0.964357
WBGene00000166	7.583	0.683385	0.530579	1.288	0.197747	0.344888
WBGene00000168	3308.74	-0.121579	0.139847	-0.869373	0.384643	0.547361
WBGene00000169	395.874	-0.143965	0.118695	-1.2129	0.225168	0.379328
WBGene00000170	839.454	1.26653	0.264544	4.7876	1.6879e-06	3.52824e-05
WBGene00000171	12.8756	-0.269812	0.349958	-0.770984	0.440717	0.597438
WBGene00000172	257.663	-0.374165	0.153043	-2.44484	0.0144917	0.0509698
WBGene00000173	0.307991	-0.716175	2.48623	-0.288057	0.773303	NA
WBGene00000174	9.21343	0.421996	0.463833	0.909802	0.362927	0.526777
WBGene00000175	1191.98	0.0683908	0.117339	0.582847	0.559996	0.70037
WBGene00000176	710.087	0.163695	0.236722	0.691508	0.489246	0.640252
WBGene00000177	77.085	0.449004	0.302008	1.48673	0.137086	0.266682
WBGene00000178	867.561	0.338031	0.075619	4.47018	7.81531e-06	0.000130113
WBGene00000179	871.726	0.425805	0.0844693	5.04094	4.63246e-07	1.12212e-05
WBGene00000180	273.717	0.242496	0.0944744	2.56679	0.0102644	0.0394037
WBGene00000181	3541.91	0.114944	0.0888859	1.29317	0.195953	0.342891
WBGene00000182	8667.59	0.0458069	0.0531391	0.862019	0.388677	0.551176
WBGene00000183	8696.71	-0.00120741	0.0520183	-0.0232111	0.981482	0.990597
WBGene00000184	1252.09	-0.172995	0.0855101	-2.02309	0.043064	0.1162
WBGene00000185	1.07277	0.546195	1.39501	0.391536	0.695401	NA
WBGene00000186	2016.4	-0.234052	0.134174	-1.7444	0.0810894	0.182829
WBGene00000187	1165.25	-0.247919	0.0676552	-3.66445	0.000247872	0.002216
WBGene00000188	28.7013	-0.234393	0.359871	-0.651326	0.514836	0.662112
WBGene00000189	525.982	-0.114761	0.119136	-0.963278	0.335408	0.500131
WBGene00000190	99.8631	0.617162	0.37398	1.65025	0.0988909	0.210774
WBGene00000191	27.65	0.191846	0.393124	0.488003	0.625548	0.753831
WBGene00000192	4750.06	-0.0730034	0.0754389	-0.967716	0.333186	0.497768
WBGene00000193	3.27882	1.13187	0.773516	1.46329	0.143389	0.275459
WBGene00000195	412.031	-0.0645414	0.0770698	-0.83744	0.402345	0.563575
WBGene00000196	1178.05	-0.273696	0.0757507	-3.61312	0.000302535	0.00261297
WBGene00000197	12537.9	-0.254627	0.10593	-2.40374	0.0162285	0.0556968
WBGene00000198	5133.48	-0.107526	0.0658591	-1.63266	0.10254	0.216228
WBGene00000199	2363.41	-0.0421282	0.0826358	-0.509806	0.610187	0.742711
WBGene00000200	3847.48	-0.122956	0.0695018	-1.76911	0.0768763	0.176076
WBGene00000201	3044.49	-0.135579	0.0577848	-2.34627	0.0189623	0.0626784
WBGene00000202	1859.82	-0.159229	0.080515	-1.97763	0.0479705	0.125802
WBGene00000203	1668.73	-0.117543	0.0783626	-1.49999	0.133616	0.261723
WBGene00000204	1612.58	-0.19312	0.059982	-3.21963	0.00128356	0.00792414
WBGene00000205	1219.66	-0.207447	0.0787065	-2.63571	0.00839621	0.0339573
WBGene00000206	8574.96	-0.125155	0.0740982	-1.68904	0.0912119	0.198732
WBGene00000207	4696.59	0.308966	0.0880014	3.51092	0.000446555	0.00355496
WBGene00000208	1555.43	-0.106454	0.0920955	-1.15591	0.247719	0.405768
WBGene00000209	4383.3	-0.051674	0.109666	-0.471192	0.637503	0.763129
WBGene00000210	1780.6	0.383757	0.0859872	4.46296	8.08361e-06	0.000133464
WBGene00000211	167.445	0.584791	0.142629	4.1001	4.12978e-05	0.0005111
WBGene00000212	251.917	1.11257	0.219691	5.06425	4.10022e-07	1.00859e-05
WBGene00000213	644.003	0.710335	0.644902	1.10146	0.270696	0.431775
WBGene00000214	61293	1.09103	0.153947	7.08702	1.37034e-12	1.30191e-10
WBGene00000215	6853.21	-0.676997	0.107437	-6.30136	2.95053e-10	1.69e-08
WBGene00000216	20060.2	0.530456	0.11267	4.70807	2.50077e-06	4.91195e-05
WBGene00000217	14349.8	0.10377	0.0850648	1.2199	0.222503	0.375869
WBGene00000218	11440.1	0.128855	0.12339	1.04429	0.296353	0.459487
WBGene00000219	35747.9	0.62659	0.153103	4.09259	4.26575e-05	0.000524654
WBGene00000220	31.8043	1.75599	0.417604	4.20493	2.61167e-05	0.000353556
WBGene00000221	417.097	-0.00379426	0.164495	-0.0230661	0.981598	0.990628
WBGene00000222	370.297	-0.0475594	0.134858	-0.352662	0.724342	0.827983
WBGene00000223	6273.1	-0.107364	0.0882605	-1.21644	0.223817	0.377533
WBGene00000224	434.208	0.418885	0.162377	2.57971	0.0098884	0.0383311
WBGene00000225	373.786	-0.0908078	0.121532	-0.74719	0.454949	0.609955
WBGene00000226	4414.57	-0.254829	0.11514	-2.2132	0.0268836	0.0813997
WBGene00000227	2061.56	-0.251078	0.14617	-1.71772	0.0858476	0.190391
WBGene00000228	2138.79	0.401485	0.170981	2.34813	0.0188681	0.062497
WBGene00000229	59707.9	-0.130332	0.0555365	-2.34678	0.0189362	0.0626312
WBGene00000230	9317.16	0.0293627	0.0622767	0.471488	0.637292	0.763072
WBGene00000231	9990.44	-0.193369	0.204373	-0.94616	0.344067	0.508426
WBGene00000232	54.3676	0.850317	0.214753	3.95951	7.51051e-05	0.00082522
WBGene00000233	130.443	0.300583	0.193036	1.55713	0.119439	0.241342
WBGene00000235	2315.48	0.10035	0.0981502	1.02241	0.306588	0.469892
WBGene00000236	1540.56	-0.16107	0.0886095	-1.81775	0.0691019	0.16286
WBGene00000237	353.345	0.380484	0.189943	2.00315	0.045161	0.120323
WBGene00000238	165.394	0.450168	0.163476	2.75373	0.00589209	0.0260473
WBGene00000239	680.886	0.865516	0.104773	8.26084	1.44646e-16	3.14378e-14
WBGene00000240	1163.18	-0.524681	0.157029	-3.34129	0.000833886	0.00575665
WBGene00000241	4.26066	0.948931	0.724426	1.30991	0.190227	0.335914
WBGene00000242	4.23539	0.54263	0.615348	0.881826	0.377871	0.54119
WBGene00000244	7.89512	0.253908	0.505402	0.502388	0.615394	0.746243
WBGene00000245	386.357	-0.467794	0.143379	-3.26263	0.00110383	0.00713958
WBGene00000246	54.4031	0.174903	0.230964	0.757275	0.448885	0.604585
WBGene00000247	1282.9	-0.123768	0.0662403	-1.86846	0.0616973	0.150344
WBGene00000248	1100.42	-0.158632	0.0920349	-1.7236	0.0847792	0.188628
WBGene00000249	1419.15	-0.0580237	0.0756706	-0.766793	0.443205	0.599786
WBGene00000250	1316.82	-0.22972	0.073104	-3.14237	0.00167585	0.00979339
WBGene00000251	2.99094	1.09381	0.838265	1.30485	0.191942	0.337885
WBGene00000252	0.388854	-0.811365	2.89526	-0.280239	0.779294	NA
WBGene00000253	546.043	0.198493	0.150136	1.32209	0.186139	0.330844
WBGene00000254	6295.64	-0.132665	0.136789	-0.969846	0.332123	0.496421
WBGene00000255	9.69122	0.604571	0.455888	1.32614	0.184793	0.329245
WBGene00000256	29.4081	-0.268723	0.361002	-0.744382	0.456645	0.611507
WBGene00000257	4170.37	-0.247673	0.079114	-3.13058	0.00174463	0.010117
WBGene00000259	1319.68	-0.271689	0.0960616	-2.82828	0.00467993	0.0217924
WBGene00000262	166.407	0.210037	0.131202	1.60087	0.109406	0.226492
WBGene00000263	4661.5	0.13386	0.0866609	1.54464	0.122433	0.245945
WBGene00000264	1523.74	-0.237811	0.115743	-2.05465	0.0399131	0.109884
WBGene00000265	1924.48	-0.178805	0.0893343	-2.00153	0.045335	0.120652
WBGene00000266	274.305	0.28337	0.159968	1.77142	0.0764908	0.175477
WBGene00000267	51.8208	0.0711879	0.185738	0.383271	0.701519	0.811577
WBGene00000268	2407.02	-0.205817	0.121243	-1.69755	0.0895924	0.196235
WBGene00000269	478.378	0.0179147	0.0817238	0.21921	0.826487	0.899509
WBGene00000270	644.357	-0.136689	0.103328	-1.32287	0.185879	0.33055
WBGene00000271	2592.77	-0.22343	0.0909803	-2.45581	0.0140567	0.0498691
WBGene00000272	4.75912	1.5816	0.76349	2.07154	0.0383081	0.106426
WBGene00000273	7396.36	0.2162	0.124198	1.74078	0.0817229	0.183903
WBGene00000274	3036.02	-0.257537	0.149017	-1.72824	0.0839455	0.187369
WBGene00000275	7709.36	-0.282135	0.0844684	-3.34013	0.000837388	0.005769
WBGene00000276	2916.11	-0.249011	0.056789	-4.38484	1.16071e-05	0.000182336
WBGene00000277	1234.95	-0.159934	0.12329	-1.29721	0.194558	0.341164
WBGene00000279	49.6109	0.275976	0.235277	1.17298	0.240803	0.397563
WBGene00000280	7.67734	0.627756	0.464435	1.35166	0.176485	0.3186
WBGene00000281	907.972	0.429662	0.147035	2.92218	0.0034759	0.0173042
WBGene00000282	2037.11	-0.0583131	0.15225	-0.383008	0.701714	0.811638
WBGene00000283	531.76	0.10159	0.112836	0.900333	0.367943	0.531303
WBGene00000284	23.8608	-0.127548	0.328759	-0.387968	0.698039	0.808991
WBGene00000285	83.5729	0.940195	0.225837	4.16316	3.13874e-05	0.000407189
WBGene00000286	72.5269	0.123707	0.18706	0.66132	0.508407	0.656444
WBGene00000287	12.511	0.442127	0.415979	1.06286	0.287846	0.45079
WBGene00000288	25.0953	-0.124716	0.307548	-0.405518	0.685097	0.799011
WBGene00000289	2117.04	0.156503	0.10343	1.51313	0.130246	0.256769
WBGene00000292	3359.12	-0.065709	0.0532006	-1.23512	0.216787	0.369486
WBGene00000293	3546.53	-0.0762925	0.044636	-1.70921	0.0874115	0.192916
WBGene00000294	2086.2	0.17045	0.060717	2.80728	0.00499613	0.0228902
WBGene00000295	14.4409	0.11717	0.405478	0.288967	0.772607	0.862159
WBGene00000296	6.64586	0.592133	0.633955	0.934031	0.350288	0.514456
WBGene00000298	653.847	0.925911	0.149928	6.1757	6.58713e-10	3.49536e-08
WBGene00000301	2440.05	1.40806	0.21438	6.56804	5.09808e-11	3.50359e-09
WBGene00000302	15.2959	0.0592071	0.426954	0.138673	0.889708	0.939071
WBGene00000366	7167.77	-0.128887	0.21824	-0.590576	0.554805	0.696016
WBGene00000367	149.266	0.234814	0.223319	1.05148	0.29304	0.4563
WBGene00000368	115.182	-0.0402436	0.145158	-0.277241	0.781595	0.868372
WBGene00000369	4164.7	-0.113347	0.0895251	-1.26609	0.205481	0.355214
WBGene00000370	1691.3	0.762996	0.12605	6.05313	1.42061e-09	6.9566e-08
WBGene00000371	6529.75	0.0514627	0.0993798	0.517839	0.604571	0.738068
WBGene00000372	9.85198	1.74226	0.56001	3.11112	0.00186379	0.0106754
WBGene00000373	380.621	0.281047	0.131372	2.13933	0.0324089	0.0936101
WBGene00000374	177.266	-0.109693	0.130702	-0.839263	0.401322	0.562737
WBGene00000375	1448.13	-0.231733	0.0701362	-3.30405	0.000952983	0.0063583
WBGene00000376	10582.1	-0.0597882	0.134576	-0.444269	0.656848	0.777798
WBGene00000377	16910.4	-0.168945	0.0702252	-2.40575	0.0161391	0.0554609
WBGene00000378	15238.5	-0.18003	0.0688776	-2.61376	0.00895507	0.0354899
WBGene00000379	13610.8	-0.173219	0.0683948	-2.53264	0.0113207	0.0424651
WBGene00000380	22229.1	-0.0538842	0.0720168	-0.748218	0.454329	0.609372
WBGene00000381	13167.7	-0.20254	0.0583839	-3.46911	0.00052219	0.00400245
WBGene00000382	3107.29	-0.178228	0.0849171	-2.09885	0.0358302	0.100992
WBGene00000383	4244.59	-0.0740107	0.122425	-0.604539	0.545485	0.688627
WBGene00000386	6556.49	-0.212328	0.135622	-1.56559	0.117445	0.238467
WBGene00000387	1611.37	0.00469552	0.0796492	0.0589525	0.95299	0.975273
WBGene00000388	1347.07	0.0357052	0.0875169	0.407981	0.683288	0.797487
WBGene00000389	0.423608	0.883514	2.34731	0.376395	0.706624	NA
WBGene00000390	5247.69	-0.00995435	0.0983323	-0.101232	0.919367	0.956239
WBGene00000391	141.917	1.41692	0.177639	7.97637	1.50705e-15	2.54371e-13
WBGene00000392	1254.12	-0.0333672	0.0792242	-0.421174	0.673628	0.789348
WBGene00000393	719.327	0.0415722	0.116144	0.357936	0.720391	0.825214
WBGene00000395	342.486	-0.422567	0.295464	-1.43018	0.152665	0.287364
WBGene00000396	2285.21	0.166193	0.242347	0.685766	0.492861	0.643416
WBGene00000397	47.6104	0.329777	0.266763	1.23622	0.216378	0.368901
WBGene00000399	6.17898	-0.730511	0.682104	-1.07097	0.284184	0.446776
WBGene00000401	18.5071	0.583295	0.372713	1.565	0.117583	0.238686
WBGene00000402	17.9741	0.467854	0.522042	0.896201	0.370145	0.533381
WBGene00000403	834.43	0.0309429	0.127819	0.242083	0.808716	0.886676
WBGene00000405	7148.83	-0.184007	0.0634905	-2.89818	0.00375338	0.018363
WBGene00000406	255.777	0.373653	0.107889	3.46331	0.000533566	0.00406998
WBGene00000407	1518.3	0.00875951	0.0867015	0.101031	0.919526	0.956239
WBGene00000408	1929.53	-0.149594	0.0783382	-1.90959	0.0561858	0.14114
WBGene00000409	2201.97	-0.2109	0.108161	-1.94987	0.0511913	0.132007
WBGene00000410	1062.01	-0.158569	0.098021	-1.6177	0.105727	0.220893
WBGene00000411	7366.26	-0.0141446	0.0713347	-0.198285	0.842822	0.909056
WBGene00000412	42.0561	1.11626	0.239255	4.66557	3.07757e-06	5.86883e-05
WBGene00000413	1640.17	-0.0478265	0.113781	-0.420338	0.674239	0.789714
WBGene00000414	707.813	0.308094	0.124808	2.46854	0.0135665	0.0487088
WBGene00000415	2513.96	0.0501676	0.15526	0.323119	0.746605	0.843651
WBGene00000416	2428.55	-0.16894	0.0716324	-2.35843	0.0183522	0.0612357
WBGene00000417	6306.27	-0.259983	0.153427	-1.6945	0.09017	0.197085
WBGene00000418	1295.49	-0.102145	0.105413	-0.969001	0.332545	0.49686
WBGene00000419	4080.28	-0.287067	0.205832	-1.39467	0.163116	0.30072
WBGene00000420	2026.3	-0.254023	0.0767106	-3.31145	0.000928152	0.0062293
WBGene00000421	6013.31	-0.206441	0.191333	-1.07896	0.280603	0.442384
WBGene00000422	194.168	0.2562	0.138793	1.84592	0.0649037	0.155958
WBGene00000423	2973.96	-0.2373	0.072964	-3.25229	0.0011448	0.00734173
WBGene00000424	1330.83	0.0335196	0.105411	0.317989	0.750493	0.846412
WBGene00000425	100.118	0.665114	0.275641	2.41297	0.0158231	0.0545996
WBGene00000426	2503.69	-0.191944	0.0716347	-2.67948	0.0073737	0.0308765
WBGene00000427	0.454518	0.40058	2.06714	0.193784	0.846345	NA
WBGene00000428	3.93772	-0.230977	0.719952	-0.320822	0.748345	0.84495
WBGene00000429	2.8323	-0.091681	0.772754	-0.118642	0.905559	0.94892
WBGene00000430	8.99696	1.6546	0.530197	3.12073	0.00180401	0.0103966
WBGene00000431	23.1716	0.580308	0.291264	1.99238	0.0463295	0.122592
WBGene00000432	0.162976	0.38522	3.41398	0.112836	0.910161	NA
WBGene00000433	5.00491	1.21766	0.714466	1.7043	0.0883249	0.194202
WBGene00000434	2.3592	0.355551	0.890228	0.399394	0.689603	0.802085
WBGene00000435	12.2834	1.41352	0.420532	3.36127	0.00077584	0.00544909
WBGene00000436	0.354893	0.944399	2.46365	0.383333	0.701473	NA
WBGene00000437	114.56	1.21314	0.231364	5.24343	1.57617e-07	4.39498e-06
WBGene00000438	31.0177	0.51471	0.267641	1.92314	0.0544627	0.137948
WBGene00000439	23.6607	1.46555	0.364287	4.02308	5.7443e-05	0.000660428
WBGene00000440	1.2062	-0.58042	1.23006	-0.471863	0.637024	NA
WBGene00000441	131.894	0.437983	0.165693	2.64335	0.00820912	0.0333793
WBGene00000442	8.30412	-0.00728111	0.531634	-0.0136957	0.989073	0.994004
WBGene00000443	392.117	0.678182	0.113276	5.987	2.13751e-09	1.00041e-07
WBGene00000444	640.059	-0.0646299	0.0862419	-0.749402	0.453615	0.608733
WBGene00000445	7.93055	2.08195	0.624368	3.33449	0.000854566	0.00585429
WBGene00000446	4.15292	0.337777	0.665009	0.507928	0.611504	0.743685
WBGene00000447	2.44908	-0.111687	0.948848	-0.117708	0.906299	0.949218
WBGene00000448	34.1326	1.32046	0.356056	3.70857	0.00020843	0.00192264
WBGene00000449	57.8789	1.76697	0.403762	4.37627	1.20726e-05	0.0001889
WBGene00000450	0.269366	-0.172386	3.07857	-0.0559953	0.955346	NA
WBGene00000451	13.3639	0.361501	0.410068	0.881563	0.378013	0.541247
WBGene00000452	5.08562	1.07466	0.631218	1.70252	0.0886573	0.194771
WBGene00000453	147.664	1.09968	0.268839	4.09046	4.30511e-05	0.000528676
WBGene00000454	2.15427	0.0648968	0.917548	0.0707285	0.943614	0.969574
WBGene00000455	30.1684	1.02237	0.317315	3.22193	0.0012733	0.00788509
WBGene00000457	43.5643	1.17381	0.405882	2.892	0.00382797	0.0186417
WBGene00000458	101.454	0.840866	0.152221	5.52399	3.31385e-08	1.11867e-06
WBGene00000459	3814.22	-0.151185	0.14212	-1.06379	0.287424	0.450308
WBGene00000460	1004.56	-0.1556	0.105308	-1.47757	0.139522	0.270189
WBGene00000461	188.71	0.615607	0.129077	4.76929	1.84872e-06	3.78475e-05
WBGene00000462	267.176	-0.0855687	0.0986165	-0.867691	0.385563	0.548346
WBGene00000463	173.967	1.42699	0.255174	5.59224	2.24162e-08	7.87125e-07
WBGene00000464	753.701	-0.130432	0.12629	-1.03279	0.3017	0.465142
WBGene00000465	71030.3	-0.398326	0.0750901	-5.30463	1.129e-07	3.24505e-06
WBGene00000466	1813.74	-0.13452	0.107169	-1.25521	0.209401	0.360147
WBGene00000467	2106.71	-0.249311	0.0818338	-3.04655	0.00231481	0.0125992
WBGene00000468	11.8251	3.03939	0.727046	4.18047	2.90912e-05	0.000384955
WBGene00000469	77.1521	1.73419	0.332077	5.22224	1.76772e-07	4.87768e-06
WBGene00000472	11056.7	-0.0873515	0.0677055	-1.29017	0.196993	0.344042
WBGene00000473	61637.3	-0.468985	0.0807432	-5.80834	6.30934e-09	2.63432e-07
WBGene00000474	26061.5	-0.255882	0.0874026	-2.92763	0.00341561	0.0170953
WBGene00000475	17334.1	-0.102015	0.0929327	-1.09773	0.272322	0.433714
WBGene00000476	31.2807	0.986629	0.318708	3.09572	0.00196339	0.0111135
WBGene00000477	27.2316	0.263344	0.383659	0.686402	0.49246	0.643022
WBGene00000478	91.5769	1.00677	0.296633	3.39398	0.000688849	0.00498311
WBGene00000479	76103.4	-0.350582	0.131246	-2.67118	0.00755861	0.031419
WBGene00000480	4571.97	-0.209239	0.0575426	-3.63624	0.000276644	0.00242902
WBGene00000481	27.3492	0.556855	0.254018	2.19219	0.028366	0.0849636
WBGene00000482	1569.68	0.161836	0.170135	0.951224	0.341491	0.506033
WBGene00000483	0.739404	0.085749	1.66639	0.0514579	0.958961	NA
WBGene00000484	3.47577	1.17571	0.893299	1.31615	0.188125	0.333384
WBGene00000485	35.737	0.0283107	0.352315	0.0803562	0.935954	0.9658
WBGene00000487	4.60276	2.49081	0.823771	3.02367	0.00249732	0.0133634
WBGene00000488	6.77301	0.140934	0.553437	0.254653	0.798991	0.880198
WBGene00000490	9.67885	1.03565	0.606413	1.70784	0.0876669	0.193361
WBGene00000491	10.5983	0.0591841	0.486362	0.121687	0.903147	0.947143
WBGene00000492	6.11261	0.634625	0.562179	1.12887	0.258954	0.418772
WBGene00000493	36.8997	0.17176	0.225644	0.761198	0.446539	0.602601
WBGene00000496	16464.3	-0.233556	0.142036	-1.64435	0.100105	0.212361
WBGene00000497	194.352	-0.452022	0.242065	-1.86735	0.061852	0.150652
WBGene00000498	3257.4	-0.242554	0.0726111	-3.34045	0.00083642	0.005769
WBGene00000499	415.167	-0.255878	0.178271	-1.43533	0.151194	0.285678
WBGene00000500	2170.52	-0.106068	0.0653234	-1.62373	0.104434	0.219121
WBGene00000501	22.4321	-0.105303	0.330925	-0.318207	0.750328	0.846391
WBGene00000502	2229.68	-0.220757	0.0781735	-2.82393	0.00474385	0.0220204
WBGene00000503	1022.01	0.873587	0.268761	3.25042	0.00115236	0.00738422
WBGene00000506	775.075	-0.130093	0.0914194	-1.42303	0.154727	0.289839
WBGene00000507	1427.67	-0.109008	0.119494	-0.912243	0.361641	0.525453
WBGene00000508	799.841	-0.0529898	0.177846	-0.297953	0.765739	0.857819
WBGene00000509	1707.89	-0.0955635	0.0856323	-1.11598	0.264433	0.42473
WBGene00000510	46.1338	0.379494	0.257355	1.47459	0.140323	0.271078
WBGene00000511	65.9869	0.384726	0.174244	2.20797	0.0272466	0.0822791
WBGene00000512	305.11	0.0969997	0.104022	0.932493	0.351082	0.515145
WBGene00000513	0.529695	-0.130528	1.70466	-0.0765716	0.938964	NA
WBGene00000514	226.565	-0.238367	0.141865	-1.68024	0.0929112	0.201301
WBGene00000515	526.396	0.216501	0.114574	1.88962	0.0588091	0.14555
WBGene00000516	99.8707	1.36888	0.223432	6.1266	8.97742e-10	4.60957e-08
WBGene00000517	1628.54	-0.247488	0.0801182	-3.08904	0.00200804	0.0112929
WBGene00000518	52.1252	-0.0635454	0.194221	-0.32718	0.743531	0.841672
WBGene00000519	2178.2	-0.231267	0.0794478	-2.91093	0.0036036	0.0177616
WBGene00000520	2099.65	-0.201703	0.06833	-2.9519	0.00315824	0.0161329
WBGene00000521	1.22797	1.67773	1.84004	0.911792	0.361878	NA
WBGene00000522	583.79	-0.0563847	0.190164	-0.296506	0.766844	0.858687
WBGene00000523	55.6805	-0.00342953	0.188666	-0.0181777	0.985497	0.992251
WBGene00000524	52.4788	0.376495	0.18209	2.06763	0.038675	0.107235
WBGene00000525	9.8026	0.439954	0.429076	1.02535	0.305198	0.468555
WBGene00000526	54.1202	0.479062	0.191369	2.50334	0.0123026	0.045257
WBGene00000527	930.03	0.114301	0.104877	1.08986	0.275776	0.437328
WBGene00000528	855.537	0.155027	0.179195	0.865128	0.386968	0.549507
WBGene00000529	26.7099	0.455809	0.359469	1.26801	0.204795	0.354183
WBGene00000530	834.501	-0.137979	0.173722	-0.794253	0.427048	0.585411
WBGene00000531	19.7146	-0.169018	0.41639	-0.405913	0.684806	0.798849
WBGene00000532	3051.38	-0.194562	0.14226	-1.36765	0.171422	0.311888
WBGene00000533	2025.23	-0.215579	0.0993775	-2.16929	0.0300606	0.0887962
WBGene00000534	3434.18	0.359524	0.102989	3.49092	0.000481367	0.003753
WBGene00000535	4533.71	0.59973	0.15518	3.86475	0.000111204	0.00114569
WBGene00000536	569.609	-0.220264	0.0917178	-2.40154	0.0163261	0.055946
WBGene00000537	1955.66	-0.412192	0.109112	-3.7777	0.000158285	0.00152759
WBGene00000539	110.615	0.0923235	0.138907	0.664641	0.50628	0.654764
WBGene00000540	439.727	-0.210567	0.0878695	-2.39636	0.0165587	0.0565843
WBGene00000541	109.543	-0.310287	0.207832	-1.49297	0.135446	0.264231
WBGene00000542	4655.42	-0.141628	0.0798657	-1.77332	0.0761756	0.174881
WBGene00000543	1661.6	-0.21086	0.132625	-1.5899	0.111858	0.230279
WBGene00000544	17.0445	0.332282	0.363699	0.913617	0.360918	0.524841
WBGene00000545	649.069	0.120591	0.118575	1.017	0.309155	0.472685
WBGene00000546	11.263	-0.148766	0.465808	-0.319373	0.749444	0.845784
WBGene00000547	2761.95	-0.175209	0.0690582	-2.53713	0.0111767	0.042041
WBGene00000548	4603.42	-0.16593	0.180996	-0.916761	0.359268	0.523141
WBGene00000549	2275.56	-0.231935	0.120037	-1.9322	0.0533352	0.135811
WBGene00000550	10072.5	-0.361702	0.181256	-1.99553	0.0459853	0.121885
WBGene00000551	4.01749	-5.36017	3.29651	-1.62601	NA	NA
WBGene00000552	8986.1	-0.0843034	0.071062	-1.18634	0.23549	0.391397
WBGene00000553	38.2123	0.0875828	0.218639	0.400581	0.688729	0.80142
WBGene00000554	490.905	0.0653381	0.108374	0.602892	0.54658	0.68968
WBGene00000555	0.0567398	-0.196684	3.41398	-0.0576114	0.954058	NA
WBGene00000556	132.777	0.075857	0.297592	0.254903	0.798798	0.88012
WBGene00000557	130.855	0.218351	0.203345	1.0738	0.282914	0.445221
WBGene00000558	139.635	0.0938237	0.221397	0.42378	0.671727	0.788402
WBGene00000559	0	NA	NA	NA	NA	NA
WBGene00000560	3.99568	-0.151866	0.688621	-0.220536	0.825454	0.898754
WBGene00000561	25.5704	1.74862	0.443262	3.9449	7.98343e-05	0.00086343
WBGene00000562	30.1107	0.371739	0.272176	1.36581	0.172	0.312702
WBGene00000563	1.82955	0.543227	1.23482	0.439925	0.659991	0.779704
WBGene00000564	2603.87	-0.233739	0.119711	-1.95253	0.050875	0.131484
WBGene00000565	1903.31	-0.199676	0.0603729	-3.30737	0.000941769	0.00629407
WBGene00000566	2316.86	-0.220809	0.0695171	-3.17632	0.00149157	0.00894778
WBGene00000567	6877.29	-0.170839	0.060103	-2.84244	0.00447699	0.0211153
WBGene00000583	43.9727	0.432364	0.201855	2.14195	0.0321976	0.0931417
WBGene00000584	17.99	0.123653	0.362323	0.341279	0.732893	0.833734
WBGene00000585	2811.53	-0.197759	0.103875	-1.90381	0.0569353	0.142482
WBGene00000591	803.007	-0.091262	0.135146	-0.675283	0.499496	0.649059
WBGene00000592	1337.99	-0.227714	0.103601	-2.19799	0.0279497	0.0840026
WBGene00000593	3.36476	-0.60495	0.721069	-0.838963	0.40149	0.562865
WBGene00000594	220.846	0.121208	0.263096	0.460698	0.645015	0.768997
WBGene00000596	7.32974	1.92825	0.899435	2.14385	0.032045	0.0928632
WBGene00000597	17309.3	0.339551	0.129197	2.62818	0.00858441	0.0344898
WBGene00000598	0.0873667	0.957452	3.41398	0.28045	0.779132	NA
WBGene00000599	146.463	-0.234467	0.351754	-0.666565	0.50505	0.653886
WBGene00000601	14.239	0.41738	0.479228	0.870943	0.383785	0.546456
WBGene00000602	11.7188	0.985569	0.54264	1.81625	0.069332	0.16324
WBGene00000603	5.85819	0.663112	0.714635	0.927903	0.353458	0.517674
WBGene00000606	14.7039	0.778179	0.814587	0.955305	0.339424	0.503958
WBGene00000608	8893.98	-0.212991	0.166346	-1.28041	0.200402	0.348437
WBGene00000609	20359.1	0.0749978	0.162602	0.461236	0.64463	0.768673
WBGene00000610	0.862711	-1.0933	1.59156	-0.686932	0.492125	NA
WBGene00000611	68.5224	-0.0846489	0.247479	-0.342045	0.732317	0.833426
WBGene00000612	0.0567398	-0.196684	3.41398	-0.0576114	0.954058	NA
WBGene00000613	0.252673	-1.49772	3.38134	-0.442935	0.657813	NA
WBGene00000614	0.0512216	0	3.41398	0	1	NA
WBGene00000615	47.3351	-0.34522	0.245159	-1.40815	0.159087	0.295529
WBGene00000616	18.8022	0.368906	0.366591	1.00632	0.314264	0.477489
WBGene00000617	2.68506	-0.312775	0.914723	-0.341934	0.7324	0.833426
WBGene00000618	9.26856	1.31708	0.847678	1.55375	0.120244	0.242476
WBGene00000620	379.538	0.208146	0.163271	1.27485	0.202363	0.351087
WBGene00000621	0.269268	1.98736	3.03994	0.653749	0.513273	NA
WBGene00000622	4.71183	-0.240214	0.665383	-0.361017	0.718087	0.823231
WBGene00000623	3.48946	1.41888	0.812653	1.74599	0.0808128	0.182464
WBGene00000624	0.320414	-1.76613	3.36885	-0.524252	0.600103	NA
WBGene00000625	23.9459	0.277319	0.393292	0.705123	0.480734	0.632986
WBGene00000626	0.193207	1.54134	3.41332	0.451567	0.651581	NA
WBGene00000627	0.470716	-1.17758	2.69852	-0.436379	0.662562	NA
WBGene00000628	0.214447	0.954827	3.28888	0.29032	0.771572	NA
WBGene00000629	0.777904	0.853836	1.71906	0.496687	0.619409	NA
WBGene00000630	22.2003	-0.322731	0.350722	-0.920191	0.357473	0.521567
WBGene00000631	0.459868	0.991514	2.02504	0.489627	0.624398	NA
WBGene00000632	0	NA	NA	NA	NA	NA
WBGene00000633	0.57978	-2.49275	2.58829	-0.963086	0.335505	NA
WBGene00000634	0.375714	2.38749	3.37578	0.707242	0.479416	NA
WBGene00000636	9.30592	-0.489127	0.565437	-0.865041	0.387016	0.549526
WBGene00000637	0.42446	2.08463	3.39024	0.614891	0.538627	NA
WBGene00000638	61.7229	2.24659	0.332221	6.76234	1.35778e-11	1.07177e-09
WBGene00000639	2.4935	2.09936	0.906854	2.31499	0.0206134	0.0666507
WBGene00000640	11.3139	-0.385434	0.392358	-0.982351	0.325927	0.489894
WBGene00000641	3.45303	0.792634	0.908903	0.872078	0.383166	0.545915
WBGene00000642	0.519123	-0.748642	1.82212	-0.410863	0.681173	NA
WBGene00000644	38.5535	0.162984	0.213581	0.763098	0.445405	0.601455
WBGene00000645	1.17459	0.150959	1.37957	0.109425	0.912866	NA
WBGene00000646	10.2245	1.6395	0.512612	3.19832	0.00138231	0.00843204
WBGene00000647	71.2809	0.389412	0.216383	1.79964	0.0719178	0.167701
WBGene00000648	0.232233	-1.07136	3.39815	-0.315278	0.75255	NA
WBGene00000649	4.84342	1.71639	1.02135	1.6805	0.0928595	0.201244
WBGene00000650	10.0498	1.25586	0.924345	1.35864	0.174259	0.315724
WBGene00000651	0.0873667	0.957452	3.41398	0.28045	0.779132	NA
WBGene00000652	338.609	0.805978	0.130133	6.19351	5.88372e-10	3.14313e-08
WBGene00000653	5.44303	-0.157572	0.632358	-0.249181	0.803221	0.883167
WBGene00000654	0	NA	NA	NA	NA	NA
WBGene00000655	0.337183	0.958784	2.46296	0.389281	0.697068	NA
WBGene00000656	16015.3	0.213402	0.12506	1.7064	0.0879345	0.193827
WBGene00000657	65.8603	-0.147377	0.332043	-0.443848	0.657152	0.777798
WBGene00000658	5.77108	-0.049717	0.576574	-0.0862282	0.931285	0.96236
WBGene00000659	1.5238	1.21465	1.18153	1.02803	0.303935	0.467115
WBGene00000660	7.60005	0.0666335	0.607631	0.109661	0.912678	0.952731
WBGene00000661	4.66785	1.44634	0.617122	2.34369	0.0190943	0.0629703
WBGene00000662	5.7374	0.165159	0.534723	0.308869	0.757422	0.851502
WBGene00000663	0.762635	-0.761608	1.98225	-0.384215	0.700819	NA
WBGene00000664	3.26266	-1.13768	0.794099	-1.43267	0.151953	0.286533
WBGene00000665	7.35621	1.09251	0.667378	1.63702	0.101627	0.214817
WBGene00000666	0.579168	1.56701	1.87247	0.836869	0.402666	NA
WBGene00000667	32.5163	-0.690154	0.348035	-1.983	0.0473674	0.12462
WBGene00000668	12076.9	-0.305649	0.14135	-2.16236	0.0305903	0.0897294
WBGene00000669	803.764	-0.098124	0.208373	-0.470906	0.637708	0.76321
WBGene00000670	25256	0.31997	0.115994	2.75852	0.00580642	0.0258108
WBGene00000671	304.898	0.025589	0.18509	0.138252	0.890041	0.939278
WBGene00000672	10.3185	-0.00823906	0.461825	-0.0178402	0.985766	0.992396
WBGene00000673	8114.3	0.389797	0.185588	2.10034	0.0356992	0.100712
WBGene00000674	99.0645	0.768036	0.267319	2.87311	0.00406452	0.0195511
WBGene00000675	26165	-0.00473549	0.118595	-0.03993	0.968149	0.983208
WBGene00000676	0.149649	0.957452	3.41398	0.28045	0.779132	NA
WBGene00000677	7968.37	0.467154	0.139462	3.34969	0.000809006	0.00562476
WBGene00000678	5.2031	1.08497	0.575361	1.88572	0.0593326	0.146312
WBGene00000679	1.11406	-0.0493787	1.49479	-0.0330338	0.973648	NA
WBGene00000680	19659.6	0.0272366	0.14277	0.190773	0.848703	0.913165
WBGene00000681	25.8976	0.700635	0.444019	1.57794	0.11458	0.234315
WBGene00000682	0.72426	2.18842	1.6989	1.28814	0.197696	NA
WBGene00000683	2.23794	1.5865	1.19841	1.32384	0.185557	0.330235
WBGene00000684	6.66993	-0.661282	0.65626	-1.00765	0.313622	0.476804
WBGene00000685	29.3941	-0.0222248	0.304161	-0.0730691	0.941751	0.968299
WBGene00000687	11.4363	-0.636458	0.422103	-1.50782	0.131599	0.258827
WBGene00000688	0.712397	-0.496936	1.52191	-0.326521	0.744031	NA
WBGene00000689	0.700957	1.30669	1.78231	0.733148	0.463468	NA
WBGene00000690	27.4854	-0.792349	0.257514	-3.07691	0.00209156	0.0116681
WBGene00000691	36.475	0.659353	2.01773	0.326779	0.743835	0.841955
WBGene00000692	173.496	-0.600265	0.154426	-3.88707	0.00010146	0.00106045
WBGene00000693	43024	0.045944	0.151388	0.303486	0.76152	0.854777
WBGene00000694	5.02227	0.362918	0.569897	0.636813	0.524247	0.66981
WBGene00000695	26.7944	2.58128	0.982624	2.62693	0.00861597	0.0345437
WBGene00000696	37538.6	0.0524699	0.136772	0.38363	0.701253	0.811471
WBGene00000697	0.657529	0.504337	1.76644	0.28551	0.775254	NA
WBGene00000698	9380.21	0.278852	0.168018	1.65966	0.0969838	0.207882
WBGene00000699	13.9538	0.479012	0.509374	0.940392	0.347017	0.511118
WBGene00000700	0.722787	-1.29517	1.78613	-0.725125	0.468375	NA
WBGene00000701	0.820415	3.48978	1.85498	1.8813	0.0599313	NA
WBGene00000702	3.59542	1.91262	0.885966	2.15879	0.0308662	0.0903547
WBGene00000703	141.127	0.336	0.255002	1.31764	0.187625	0.332758
WBGene00000704	4.33335	0.828602	0.607472	1.36402	0.172562	0.313437
WBGene00000705	0.406074	0.340709	2.41005	0.14137	0.887578	NA
WBGene00000706	5.22504	-0.0252572	0.681968	-0.0370358	0.970456	0.984571
WBGene00000707	2.0751	0.354615	1.02333	0.34653	0.728944	0.831268
WBGene00000708	1850.31	2.25924	0.134807	16.7591	4.86129e-63	1.92823e-59
WBGene00000709	0.482145	0.829907	2.05153	0.40453	0.685823	NA
WBGene00000710	0.205714	1.54134	3.41332	0.451567	0.651581	NA
WBGene00000711	1.35516	-1.06708	1.28691	-0.82918	0.407003	NA
WBGene00000712	166.894	0.742202	0.293646	2.52754	0.0114864	0.0428944
WBGene00000713	29204.1	0.0921056	0.179576	0.512905	0.608018	0.740853
WBGene00000714	7.24037	-0.155807	0.632536	-0.246322	0.805433	0.884482
WBGene00000715	343.356	0.675748	0.212598	3.17852	0.0014803	0.00889635
WBGene00000716	21347	0.104768	0.106993	0.979204	0.327479	0.491661
WBGene00000717	229.605	-0.282937	0.206884	-1.36761	0.171434	0.311888
WBGene00000718	0.645206	-2.46744	1.85026	-1.33356	0.182347	NA
WBGene00000719	1.09301	0.0781645	1.6109	0.0485223	0.9613	NA
WBGene00000720	26.1854	-0.283217	0.38229	-0.740845	0.458788	0.613431
WBGene00000721	0	NA	NA	NA	NA	NA
WBGene00000722	42.7454	0.745855	0.471394	1.58223	0.113596	0.232894
WBGene00000723	59.5659	0.88325	0.347305	2.54315	0.0109857	0.0415399
WBGene00000724	1.23259	2.10052	1.35973	1.54481	0.122392	NA
WBGene00000725	0.335553	1.41726	2.42484	0.584476	0.5589	NA
WBGene00000726	42.3181	-0.227928	0.236434	-0.964026	0.335033	0.49973
WBGene00000727	6.3201	0.485071	0.534412	0.907672	0.364051	0.528083
WBGene00000728	359.895	-0.47696	0.162658	-2.93228	0.00336484	0.0169106
WBGene00000729	0.698274	-0.326663	1.52127	-0.21473	0.829978	NA
WBGene00000730	6.12344	0.271727	0.576823	0.471075	0.637587	0.763129
WBGene00000731	407.845	0.620614	0.101466	6.11645	9.56816e-10	4.83466e-08
WBGene00000732	505.485	0.830127	0.198346	4.18524	2.84866e-05	0.000377585
WBGene00000733	13629.2	0.296821	0.123523	2.40297	0.0162625	0.0557883
WBGene00000734	0.798183	-0.514686	1.495	-0.344272	0.730642	NA
WBGene00000735	8.51745	-0.445637	0.455838	-0.977622	0.328261	0.492639
WBGene00000736	1.1038	1.15947	1.66438	0.696639	0.486029	NA
WBGene00000737	0.956498	-0.494389	1.42587	-0.346729	0.728795	NA
WBGene00000738	11.1674	0.751936	0.966527	0.777977	0.436582	0.594249
WBGene00000739	864.721	0.349787	0.153905	2.27274	0.0230417	0.0725646
WBGene00000740	39.9359	0.109815	0.549763	0.19975	0.841676	0.908314
WBGene00000741	14.8469	0.173294	0.787097	0.220168	0.82574	0.898943
WBGene00000742	7.52095	1.03726	0.654599	1.58458	0.113063	0.232094
WBGene00000743	3.19471	1.95853	1.11015	1.76421	0.0776972	0.177501
WBGene00000744	0.0820644	0.957452	3.41398	0.28045	0.779132	NA
WBGene00000745	1.39634	1.94325	1.2889	1.50768	0.131636	NA
WBGene00000746	3.00019	0.748473	0.88012	0.850421	0.395091	0.557251
WBGene00000747	1.83296	1.72765	1.11574	1.54843	0.121519	0.244517
WBGene00000748	0	NA	NA	NA	NA	NA
WBGene00000749	7.95453	-0.509743	0.506314	-1.00677	0.314044	0.477217
WBGene00000750	4.2791	-0.134572	0.767896	-0.175247	0.860885	0.921062
WBGene00000751	21189.3	0.0338775	0.159763	0.212048	0.832069	0.902921
WBGene00000752	4304.79	0.287925	0.183335	1.57049	0.116302	0.236752
WBGene00000753	5.49513	0.377759	0.625146	0.604274	0.545662	0.688795
WBGene00000754	34167.1	0.0893026	0.140379	0.636155	0.524676	0.670196
WBGene00000755	0.0663028	-0.196684	3.41398	-0.0576114	0.954058	NA
WBGene00000756	0.576736	-1.56849	2.22363	-0.705375	0.480577	NA
WBGene00000757	16217.1	-0.0116166	0.154831	-0.0750276	0.940193	0.967514
WBGene00000758	0.172235	0.380107	3.41398	0.111338	0.911348	NA
WBGene00000759	5.649	0.934234	0.5619	1.66263	0.0963858	0.207084
WBGene00000760	6.13126	-1.44394	0.639045	-2.25953	0.0238504	0.0745868
WBGene00000761	716.094	0.0911011	0.107347	0.848659	0.396071	0.557939
WBGene00000762	765.8	-0.219475	0.0851578	-2.57727	0.00995832	0.0385269
WBGene00000763	665.101	-0.263082	0.117905	-2.23129	0.0256616	0.0786455
WBGene00000764	394.744	-0.317934	0.117207	-2.71259	0.00667598	0.0287049
WBGene00000765	1852.61	-0.267126	0.0701185	-3.80964	0.000139172	0.00137405
WBGene00000766	989.117	-0.109337	0.0759199	-1.44016	0.149821	0.283855
WBGene00000767	2616.3	-0.3501	0.105935	-3.30484	0.00095029	0.00634567
WBGene00000768	198.8	0.827673	0.13096	6.32004	2.61496e-10	1.52533e-08
WBGene00000770	2197.48	-0.240022	0.169806	-1.41351	0.157507	0.293518
WBGene00000771	1.98355	0.88072	1.15784	0.760655	0.446863	0.602851
WBGene00000772	6218.41	-0.240559	0.138767	-1.73354	0.0829991	0.185788
WBGene00000773	2665.59	-0.147002	0.0601501	-2.44392	0.0145287	0.0510547
WBGene00000774	2149.37	-0.233017	0.08381	-2.7803	0.00543084	0.0244998
WBGene00000775	124.116	0.155414	0.150632	1.03174	0.302193	0.46554
WBGene00000776	35740.9	0.185855	0.109024	1.70471	0.0882479	0.194188
WBGene00000777	7332.64	0.0360408	0.0757879	0.475549	0.634396	0.761063
WBGene00000778	60.6901	0.547908	0.197832	2.76956	0.00561322	0.0251367
WBGene00000779	3727.59	0.49313	0.145011	3.40065	0.000672264	0.00489722
WBGene00000780	268.341	0.092384	0.153908	0.600255	0.548336	0.691401
WBGene00000781	1968.65	2.80709	0.437993	6.40897	1.46503e-10	9.21934e-09
WBGene00000782	0.181662	-0.805485	3.4103	-0.236192	0.813284	NA
WBGene00000783	911.579	0.557287	0.199888	2.788	0.00530351	0.024021
WBGene00000784	7033.74	2.76415	0.223814	12.3502	4.85968e-35	6.42531e-32
WBGene00000785	4261.58	0.951527	0.161756	5.88249	4.04135e-09	1.78111e-07
WBGene00000786	26700.5	-0.141553	0.0734889	-1.92617	0.0540826	0.13716
WBGene00000787	1079.69	-0.411419	0.113439	-3.6268	0.000286958	0.00250571
WBGene00000788	9353.06	-0.297417	0.0953065	-3.12063	0.00180463	0.0103966
WBGene00000789	1244.93	0.694228	0.148638	4.67058	3.00345e-06	5.76909e-05
WBGene00000792	273.947	0.411552	0.177507	2.31851	0.0204217	0.066165
WBGene00000793	805.177	-0.10448	0.203534	-0.51333	0.607721	0.740617
WBGene00000794	4186.98	-0.107419	0.0751039	-1.43027	0.152639	0.287347
WBGene00000795	516.37	-0.0903501	0.112509	-0.803049	0.421947	0.580878
WBGene00000796	4053.22	-0.297422	0.0787307	-3.77771	0.000158276	0.00152759
WBGene00000797	440.421	0.000518216	0.116721	0.00443979	0.996458	0.998093
WBGene00000798	630.225	-0.22708	0.111115	-2.04365	0.0409877	0.111833
WBGene00000799	194.822	1.3257	0.235973	5.61804	1.93133e-08	6.98008e-07
WBGene00000800	6702.7	-0.221814	0.0775499	-2.86027	0.00423278	0.0201958
WBGene00000801	406.026	-0.324317	0.13428	-2.41524	0.015725	0.054344
WBGene00000802	22919.6	-0.183416	0.0944836	-1.94124	0.0522289	0.133742
WBGene00000803	784.103	-0.169539	0.14577	-1.16306	0.244806	0.402237
WBGene00000804	2663.53	-0.344533	0.108876	-3.16447	0.00155366	0.00924275
WBGene00000812	2131.3	-0.0541508	0.137715	-0.393208	0.694166	0.805974
WBGene00000813	2752.71	-0.145133	0.074206	-1.95581	0.0504874	0.130717
WBGene00000814	3069.4	-0.0533017	0.0640047	-0.832777	0.404971	0.565853
WBGene00000815	2747.17	-0.140369	0.0731716	-1.91836	0.055066	0.139032
WBGene00000816	2557.38	-0.171002	0.0883821	-1.93481	0.0530139	0.135228
WBGene00000817	2660.87	-0.201697	0.0664771	-3.03409	0.00241264	0.0130156
WBGene00000818	2521.05	-0.223611	0.0717276	-3.1175	0.00182393	0.0104812
WBGene00000819	46.1409	0.0288916	0.289612	0.0997599	0.920535	0.956607
WBGene00000820	3.04114	-0.588109	0.787992	-0.746339	0.455462	0.610326
WBGene00000821	1.78296	-0.622287	1.20021	-0.518483	0.604121	0.737818
WBGene00000822	2098.02	0.259827	0.100355	2.58909	0.00962299	0.037499
WBGene00000830	1226.9	0.249926	0.136389	1.83246	0.066883	0.159048
WBGene00000831	1556.9	0.161446	0.158024	1.02165	0.306944	0.470302
WBGene00000832	482.005	-0.0597264	0.0950053	-0.628664	0.529569	0.674167
WBGene00000833	16933	-0.202889	0.0625635	-3.24293	0.00118306	0.00751717
WBGene00000834	3377.72	-0.189292	0.132391	-1.4298	0.152776	0.287469
WBGene00000835	854.931	-0.340607	0.116269	-2.92947	0.00339541	0.0170211
WBGene00000836	5414.91	-0.183464	0.0894296	-2.05149	0.0402194	0.110436
WBGene00000837	8050.47	-0.258921	0.126537	-2.04621	0.0407361	0.111377
WBGene00000838	8378.58	-0.257847	0.0785358	-3.28318	0.00102644	0.0067603
WBGene00000839	2719.72	-0.267813	0.109349	-2.44916	0.014319	0.050553
WBGene00000840	2739.69	-0.30406	0.108139	-2.81175	0.00492723	0.0226727
WBGene00000841	107.595	0.678246	0.200474	3.38321	0.000716442	0.00513186
WBGene00000843	3537.94	-0.0439257	0.0637534	-0.688994	0.490827	0.641418
WBGene00000845	126.132	0.355754	0.144415	2.46342	0.0137618	0.0492099
WBGene00000846	3005.81	-0.215373	0.116153	-1.85421	0.0637086	0.153921
WBGene00000851	2.66266	-0.373884	0.842498	-0.44378	0.657201	0.777798
WBGene00000853	11.4061	0.336839	0.469406	0.717586	0.473012	0.626027
WBGene00000854	1743.24	-0.230728	0.0731857	-3.15263	0.00161804	0.00954344
WBGene00000857	122.733	0.836666	0.135087	6.19352	5.8835e-10	3.14313e-08
WBGene00000858	58.6115	1.09857	0.241743	4.54435	5.51038e-06	9.53409e-05
WBGene00000859	0.099885	0.957452	3.41398	0.28045	0.779132	NA
WBGene00000860	0.35933	1.4971	2.39681	0.62462	0.53222	NA
WBGene00000861	0.13322	0.956844	3.41398	0.280272	0.779269	NA
WBGene00000862	4.17862	0.682505	0.659518	1.03485	0.300737	0.463972
WBGene00000863	2819.55	-0.185889	0.106369	-1.74758	0.0805361	0.182073
WBGene00000864	13.1283	-0.328138	0.395256	-0.830192	0.40643	0.566844
WBGene00000865	10418.4	-0.0221342	0.0655399	-0.337721	0.735574	0.835764
WBGene00000866	5334.29	-0.220025	0.0740097	-2.97292	0.00294984	0.0152649
WBGene00000867	8886.58	-0.300081	0.0751387	-3.99369	6.50519e-05	0.000735123
WBGene00000868	22457.4	-0.128043	0.0597929	-2.14143	0.032239	0.0932212
WBGene00000869	9032.6	-0.0716309	0.0554636	-1.29149	0.196533	0.343645
WBGene00000870	292.641	0.302771	0.124327	2.43527	0.0148805	0.0520376
WBGene00000871	5839.43	-0.178303	0.123191	-1.44737	0.147794	0.281331
WBGene00000872	2916.64	-0.0282396	0.145131	-0.19458	0.845722	0.910827
WBGene00000874	3438.25	-0.339542	0.124776	-2.72121	0.00650441	0.0282251
WBGene00000875	8168.56	-0.315366	0.0874369	-3.60679	0.000310012	0.00266593
WBGene00000876	2809.7	-0.321962	0.0850537	-3.78539	0.000153466	0.00149014
WBGene00000877	3021.79	-0.26424	0.0940275	-2.81024	0.00495046	0.0227466
WBGene00000878	44.1819	0.312765	0.238858	1.30942	0.190392	0.336144
WBGene00000879	5859.87	-0.160938	0.0834808	-1.92784	0.0538749	0.136799
WBGene00000880	2131.03	-0.0744497	0.0681584	-1.0923	0.2747	0.436188
WBGene00000881	7268.98	0.252968	0.121797	2.07697	0.0378044	0.105414
WBGene00000882	406.771	0.807119	0.173265	4.65829	3.18853e-06	6.03689e-05
WBGene00000883	43136.5	-0.210214	0.102107	-2.05876	0.0395174	0.109042
WBGene00000884	617.476	0.258013	0.0971115	2.65688	0.00788685	0.0324834
WBGene00000885	1186.4	-0.346045	0.0987917	-3.50278	0.000460429	0.00363622
WBGene00000886	1181.58	-0.00990152	0.0617437	-0.160365	0.872594	0.927672
WBGene00000887	1148.71	-0.110189	0.102879	-1.07106	0.284142	0.446776
WBGene00000888	1152.23	-0.142581	0.0965019	-1.47749	0.139544	0.270198
WBGene00000889	2338	-0.252325	0.15008	-1.68127	0.0927095	0.200974
WBGene00000890	1588.8	-0.0918731	0.0479657	-1.91539	0.0554424	0.139765
WBGene00000891	2349.85	-0.196465	0.0634896	-3.09444	0.00197185	0.0111415
WBGene00000892	1221.47	-0.20439	0.100184	-2.04014	0.0413368	0.112597
WBGene00000893	4.50354	-0.0228502	0.700142	-0.0326366	0.973964	0.986273
WBGene00000894	10918	-0.19634	0.127164	-1.54399	0.122591	0.246113
WBGene00000895	13.8197	0.126647	0.379351	0.333851	0.738492	0.837551
WBGene00000896	2883.22	0.155146	0.0662952	2.34023	0.0192718	0.0633977
WBGene00000897	912.521	-0.0751338	0.106691	-0.70422	0.481296	0.633317
WBGene00000898	3126.98	-0.0943904	0.183698	-0.513835	0.607367	0.740471
WBGene00000899	586.845	0.15979	0.11379	1.40425	0.160245	0.296827
WBGene00000900	1269.09	-0.274137	0.136996	-2.00106	0.045386	0.120722
WBGene00000901	1142.09	0.00638014	0.106506	0.0599042	0.952232	0.975094
WBGene00000902	8.929	0.254602	0.635743	0.400479	0.688803	0.801449
WBGene00000903	43.0708	0.229339	0.274657	0.835002	0.403716	0.564747
WBGene00000904	273.759	-0.171465	0.203696	-0.84177	0.399917	0.561561
WBGene00000905	17.2129	0.811779	0.334434	2.42732	0.0152107	0.0529936
WBGene00000906	7.98116	0.436122	0.463027	0.941893	0.346247	0.510507
WBGene00000907	4.05407	2.15602	0.820019	2.62924	0.00855771	0.0344
WBGene00000908	262.396	0.553658	0.172715	3.20562	0.00134774	0.00825287
WBGene00000910	182.403	0.273867	0.132269	2.07054	0.0384021	0.106612
WBGene00000911	5425.43	-0.141484	0.195032	-0.725441	0.468181	0.621547
WBGene00000912	2530.91	-0.0635106	0.180467	-0.351924	0.724895	0.828198
WBGene00000913	18867.7	-0.234575	0.143463	-1.63509	0.10203	0.215381
WBGene00000914	626.721	-0.246697	0.12155	-2.0296	0.0423975	0.114784
WBGene00000915	120591	-0.499788	0.0676192	-7.39122	1.45489e-13	1.73558e-11
WBGene00000917	1037.81	-0.287365	0.0958176	-2.99908	0.00270792	0.014269
WBGene00000920	31.4652	0.323536	0.317767	1.01816	0.308604	0.472025
WBGene00000923	2794.56	-0.209035	0.0687762	-3.03935	0.00237087	0.0128383
WBGene00000928	194.368	2.34938	0.439246	5.34867	8.86043e-08	2.67771e-06
WBGene00000929	604.344	0.347567	0.107931	3.22027	0.00128069	0.00790947
WBGene00000930	0.573333	1.79862	2.27714	0.789859	0.42961	NA
WBGene00000931	9793.37	-0.263566	0.093365	-2.82296	0.00475825	0.0220679
WBGene00000932	3.2988	-0.163761	0.786945	-0.208097	0.835153	0.904601
WBGene00000933	1744.73	-0.276998	0.0951179	-2.91216	0.00358939	0.0177136
WBGene00000934	8.81976	0.186225	0.463453	0.40182	0.687817	0.800784
WBGene00000935	11957.6	-0.179199	0.12709	-1.41002	0.158534	0.294878
WBGene00000936	72.5894	0.171994	0.195689	0.878916	0.379447	0.542614
WBGene00000937	1528.6	-0.209414	0.0752455	-2.78307	0.00538471	0.0243262
WBGene00000938	3508.45	-0.0606202	0.173533	-0.349329	0.726842	0.829646
WBGene00000939	6095.86	-0.206841	0.173102	-1.19491	0.232123	0.387263
WBGene00000940	1460.86	-0.162176	0.117068	-1.38531	0.165959	0.304334
WBGene00000941	1260.67	-0.218026	0.112006	-1.94656	0.0515871	0.132655
WBGene00000942	953.817	0.658235	0.121467	5.41904	5.99182e-08	1.88624e-06
WBGene00000950	55.2691	0.845485	0.23904	3.53701	0.000404687	0.00328932
WBGene00000951	11.4145	0.618218	0.411241	1.5033	0.132762	0.260356
WBGene00000952	7.35259	0.2604	0.477797	0.545002	0.585752	0.722277
WBGene00000953	9.54875	0.571456	0.467357	1.22274	0.221428	0.374938
WBGene00000955	16.1206	0.295471	0.433894	0.680975	0.495887	0.646075
WBGene00000958	54.4982	0.551652	0.263227	2.09573	0.0361062	0.101625
WBGene00000959	498.547	-0.02292	0.137634	-0.166529	0.867741	0.925174
WBGene00000960	2.90613	1.24869	0.838388	1.48939	0.136385	0.265796
WBGene00000961	818.704	0.300352	0.109006	2.75537	0.00586265	0.0259606
WBGene00000962	16930.2	-0.0979897	0.230718	-0.424717	0.671043	0.788008
WBGene00000963	325.765	0.138302	0.125859	1.09887	0.271826	0.433098
WBGene00000964	141.649	0.407044	0.145393	2.79962	0.00511624	0.0233059
WBGene00000965	1977.38	-0.172942	0.0572238	-3.02221	0.0025094	0.0134145
WBGene00000966	188.863	0.324118	0.187379	1.72974	0.0836766	0.186935
WBGene00000967	2239.33	0.433234	0.0906836	4.77743	1.77551e-06	3.68721e-05
WBGene00000968	41.3676	0.464306	0.295386	1.57186	0.115983	0.236345
WBGene00000969	99.5469	0.156544	0.170942	0.915773	0.359786	0.523655
WBGene00000970	2098.73	-0.398729	0.0761536	-5.23585	1.6423e-07	4.56335e-06
WBGene00000971	98.3801	0.469046	0.185255	2.53189	0.0113448	0.0425323
WBGene00000972	15.2633	0.507337	0.463971	1.09347	0.274189	0.435754
WBGene00000973	521.288	0.120532	0.150689	0.799873	0.423785	0.582361
WBGene00000974	860.869	-0.0451706	0.139511	-0.323778	0.746106	0.843476
WBGene00000975	2371.14	-0.0532924	0.084186	-0.633031	0.526713	0.671771
WBGene00000976	2421.46	-0.117635	0.0781256	-1.50571	0.132141	0.25957
WBGene00000977	499.327	0.270172	0.173534	1.55688	0.119499	0.241432
WBGene00000978	5.81363	-0.382048	0.68535	-0.55745	0.57722	0.715253
WBGene00000979	17.8716	1.31907	0.514109	2.56573	0.0102958	0.0394956
WBGene00000980	441.977	-0.33875	0.0805234	-4.20684	2.58961e-05	0.00035147
WBGene00000981	291.715	-0.0253211	0.134486	-0.18828	0.850657	0.914399
WBGene00000982	505.215	0.0876954	0.0877321	0.999582	0.317513	0.480922
WBGene00000983	137.023	-0.0204616	0.182611	-0.112051	0.910783	0.952061
WBGene00000984	287.305	0.0605648	0.163742	0.36988	0.711472	0.818283
WBGene00000985	3848.77	-0.103538	0.0543585	-1.90473	0.0568151	0.142391
WBGene00000986	19.5815	1.95694	0.492749	3.97146	7.14325e-05	0.000798695
WBGene00000987	1670.03	-0.349217	0.0822734	-4.24458	2.18999e-05	0.000305596
WBGene00000988	1630.06	-0.694528	0.237955	-2.91873	0.00351456	0.0174365
WBGene00000989	27.273	0.320503	0.681072	0.470586	0.637937	0.763368
WBGene00000990	272.433	0.565689	0.11204	5.04897	4.44191e-07	1.08424e-05
WBGene00000991	2010.77	0.557617	0.135848	4.10472	4.048e-05	0.000504125
WBGene00000992	117.029	0.661501	0.2062	3.20806	0.00133635	0.00819987
WBGene00000993	629.46	-0.145272	0.100831	-1.44075	0.149655	0.283691
WBGene00000994	1544.71	-0.209476	0.119313	-1.75568	0.0791429	0.179895
WBGene00000995	1499.39	-0.0217858	0.150728	-0.144537	0.885076	0.935863
WBGene00000996	2468.84	-0.175647	0.0532419	-3.29904	0.000970158	0.00645389
WBGene00000998	855.189	0.615177	0.508803	1.20907	0.226638	0.381112
WBGene00001000	1828.47	0.153469	0.113054	1.35748	0.174629	0.316214
WBGene00001001	3472.72	-0.2322	0.118963	-1.95187	0.0509534	0.131626
WBGene00001002	2956.11	-0.213935	0.0921958	-2.32044	0.0203172	0.0658938
WBGene00001005	8849.58	-0.0655002	0.0660832	-0.991178	0.321599	0.485489
WBGene00001006	1059.78	0.484977	0.199899	2.42611	0.0152617	0.0531362
WBGene00001007	3085.99	-0.145511	0.0544617	-2.6718	0.00754455	0.0313915
WBGene00001008	755.137	0.0783323	0.112171	0.698329	0.484972	0.636929
WBGene00001016	3910.92	-0.365193	0.10707	-3.41079	0.000647761	0.00474925
WBGene00001017	5295.86	-0.192116	0.131691	-1.45883	0.144611	0.277067
WBGene00001018	2029.25	-0.147039	0.0558017	-2.63503	0.00841295	0.0340076
WBGene00001019	2265.54	-0.195087	0.0888696	-2.1952	0.0281491	0.0844704
WBGene00001020	1530.05	-0.0957449	0.0766037	-1.24987	0.211346	0.362275
WBGene00001021	285.084	-0.195721	0.127161	-1.53916	0.123765	0.247843
WBGene00001022	549.843	-0.304944	0.0946495	-3.22183	0.00127376	0.00788509
WBGene00001023	11385.7	-0.104699	0.146511	-0.714617	0.474846	0.627721
WBGene00001025	924.757	0.190701	0.0869008	2.19446	0.0282021	0.0845849
WBGene00001026	2715.38	-0.185951	0.120764	-1.53978	0.123614	0.24769
WBGene00001027	1541.7	-0.358475	0.157695	-2.27321	0.0230133	0.0725182
WBGene00001028	1635.99	-0.263763	0.0799225	-3.30024	0.000966037	0.00643457
WBGene00001029	7877.98	-0.159105	0.0816298	-1.9491	0.0512832	0.132152
WBGene00001030	10165.5	-0.190919	0.0583487	-3.27204	0.00106776	0.00695159
WBGene00001031	7237.5	-0.285535	0.0716302	-3.98624	6.71279e-05	0.00075482
WBGene00001032	716.379	0.14333	0.0759818	1.88637	0.0592452	0.146142
WBGene00001033	749.36	-0.00184614	0.127801	-0.0144455	0.988475	0.994
WBGene00001034	1789.39	-0.175167	0.0638348	-2.74407	0.00606819	0.026692
WBGene00001035	1807.94	-0.231222	0.0903176	-2.5601	0.0104643	0.0400066
WBGene00001036	741.918	-0.330116	0.0805211	-4.09974	4.13615e-05	0.00051149
WBGene00001037	10061.9	-0.21681	0.0607433	-3.56927	0.000357974	0.0029877
WBGene00001038	4915.42	0.221668	0.165598	1.33859	0.180706	0.32446
WBGene00001039	510.329	-0.0487437	0.136723	-0.356515	0.721455	0.826112
WBGene00001040	1898.62	-0.135852	0.100612	-1.35027	0.176931	0.319144
WBGene00001041	2334.49	-0.034414	0.0792509	-0.43424	0.664114	0.782593
WBGene00001042	229.35	0.0645815	0.124584	0.518375	0.604196	0.737853
WBGene00001043	2524.54	-0.18722	0.108486	-1.72575	0.0843924	0.188084
WBGene00001044	624.112	-0.342064	0.105729	-3.23529	0.00121519	0.00764387
WBGene00001045	791.485	0.220652	0.125751	1.75467	0.0793165	0.180137
WBGene00001046	1093.8	-0.106119	0.078884	-1.34525	0.178543	0.321013
WBGene00001047	5603.72	-0.188305	0.0636578	-2.95808	0.0030956	0.0158793
WBGene00001048	1251.69	-0.110974	0.110821	-1.00139	0.31664	0.479966
WBGene00001049	2244.24	-0.279065	0.0947892	-2.94406	0.00323936	0.0164382
WBGene00001050	975.917	-0.268196	0.0989666	-2.70996	0.00672909	0.0288868
WBGene00001051	4936.69	0.064564	0.0473874	1.36247	0.17305	0.314142
WBGene00001052	14.367	0.355595	0.383769	0.926585	0.354142	0.518437
WBGene00001053	36.6884	0.181291	0.298196	0.607959	0.543215	0.686854
WBGene00001054	62.93	0.701521	0.228231	3.07374	0.00211396	0.0117561
WBGene00001055	563.431	-0.555971	0.10899	-5.1011	3.37689e-07	8.58619e-06
WBGene00001056	8314.56	-0.118997	0.120974	-0.983662	0.325282	0.489605
WBGene00001057	2684.91	-0.287372	0.0819917	-3.50489	0.000456794	0.00361111
WBGene00001058	8977.57	-0.184685	0.0696092	-2.65317	0.00797395	0.0327419
WBGene00001059	127.789	0.205912	0.277996	0.740701	0.458875	0.613431
WBGene00001060	2415.45	-0.132294	0.111605	-1.18538	0.235868	0.391821
WBGene00001061	3891.47	-0.260908	0.120248	-2.16975	0.0300254	0.0887285
WBGene00001062	0.0873667	0.957452	3.41398	0.28045	0.779132	NA
WBGene00001063	30.648	0.0103391	0.247468	0.0417797	0.966674	0.982599
WBGene00001064	44.6901	1.95191	0.436822	4.46842	7.87981e-06	0.000130665
WBGene00001065	30.9505	2.06126	0.509143	4.04849	5.1549e-05	0.000607635
WBGene00001066	13.815	0.695193	0.671935	1.03461	0.30085	0.464101
WBGene00001067	9.03925	1.74259	0.894377	1.94838	0.0513693	0.132262
WBGene00001068	49.1356	0.563256	0.264607	2.12865	0.0332833	0.0953888
WBGene00001069	36.4346	2.01314	0.593178	3.39382	0.000689245	0.00498311
WBGene00001070	13.1895	0.303712	0.835304	0.363595	0.71616	0.822151
WBGene00001071	24.453	0.144617	0.292664	0.49414	0.621207	0.75031
WBGene00001072	201.82	0.260928	0.149079	1.75026	0.0800731	0.181336
WBGene00001073	2734.35	-0.115491	0.0441356	-2.61672	0.00887785	0.0352757
WBGene00001074	9.63006	0.223116	0.727709	0.306601	0.759147	0.85308
WBGene00001075	310.186	2.06233	0.617135	3.34178	0.000832426	0.00574979
WBGene00001076	371.642	1.23462	0.474536	2.60173	0.00927541	0.0364562
WBGene00001077	722.782	0.330888	0.112106	2.95158	0.00316152	0.0161444
WBGene00001078	249.31	-0.064066	0.129122	-0.496166	0.619777	0.749593
WBGene00001079	1.47739	0.560259	1.04675	0.535236	0.592487	0.727923
WBGene00001080	1491.53	-0.0670565	0.172043	-0.389765	0.69671	0.807766
WBGene00001081	2043.56	0.160705	0.358437	0.448349	0.653901	0.775793
WBGene00001082	1091.71	-0.114898	0.120337	-0.954805	0.339677	0.504066
WBGene00001085	4697.21	-0.270302	0.134725	-2.00633	0.0448207	0.119678
WBGene00001086	1574.79	0.110771	0.152358	0.727047	0.467197	0.62084
WBGene00001087	3068	-0.160993	0.178073	-0.904085	0.36595	0.530001
WBGene00001088	3264.38	-0.0530103	0.0602919	-0.879227	0.379278	0.542519
WBGene00001089	645.264	0.30113	0.103852	2.89959	0.00373649	0.0182868
WBGene00001090	2393.53	-0.205539	0.108315	-1.8976	0.0577489	0.143792
WBGene00001091	465.482	0.349975	0.16352	2.14026	0.0323339	0.0934578
WBGene00001092	2260.62	-0.209161	0.0755995	-2.7667	0.00566264	0.0253151
WBGene00001093	5557.89	-0.249501	0.107388	-2.32337	0.0201595	0.0654628
WBGene00001094	7384.89	-0.163752	0.0581464	-2.81621	0.00485936	0.0224352
WBGene00001095	935.911	-0.353739	0.0751355	-4.70801	2.50149e-06	4.91195e-05
WBGene00001096	0.794882	0.294091	1.82468	0.161174	0.871957	NA
WBGene00001099	1579.26	0.566943	0.149357	3.79589	0.000147116	0.00143817
WBGene00001101	675.087	0.0550767	0.0930079	0.592173	0.553735	0.69517
WBGene00001102	3691.29	-0.198374	0.0867651	-2.28634	0.0222346	0.0705548
WBGene00001103	50.8031	1.88169	0.298443	6.30503	2.88129e-10	1.65633e-08
WBGene00001104	249.952	1.16646	0.170483	6.84212	7.80279e-12	6.31628e-10
WBGene00001105	69.0948	1.92797	0.470113	4.10108	4.11231e-05	0.000509734
WBGene00001106	0	NA	NA	NA	NA	NA
WBGene00001107	0.581407	1.21418	2.23717	0.542731	0.587315	NA
WBGene00001108	14.5839	3.43783	0.601956	5.71109	1.12253e-08	4.40843e-07
WBGene00001109	2.17816	2.37472	1.06493	2.22992	0.0257524	0.0788107
WBGene00001110	1854.05	-0.392957	0.133854	-2.93571	0.00332784	0.0167671
WBGene00001111	6.75811	0.395424	0.544565	0.726128	0.46776	0.621252
WBGene00001112	2923.43	-0.225259	0.11151	-2.02008	0.0433755	0.116841
WBGene00001113	175.354	0.72166	0.175893	4.10284	4.08107e-05	0.000506937
WBGene00001115	91.0167	0.338074	0.152865	2.21159	0.0269949	0.0816588
WBGene00001116	77.2223	0.281497	0.215758	1.30469	0.191998	0.337908
WBGene00001117	15.2047	0.355692	0.390036	0.911947	0.361797	0.52551
WBGene00001118	42.3433	0.277057	0.252425	1.09758	0.272386	0.433773
WBGene00001119	159.455	-0.381762	0.333473	-1.14481	0.252289	0.411418
WBGene00001121	6.46333	0.923973	0.617378	1.49661	0.134495	0.263088
WBGene00001122	9.31134	0.649122	0.450651	1.44041	0.149751	0.283798
WBGene00001123	28.8036	1.43603	0.286484	5.0126	5.36981e-07	1.28402e-05
WBGene00001127	12.7219	0.997689	0.465449	2.1435	0.032073	0.0928818
WBGene00001129	3.82488	1.00831	0.759471	1.32764	0.184296	0.32895
WBGene00001130	2533.22	0.241116	0.161914	1.48916	0.136444	0.265796
WBGene00001131	1165.11	-0.121551	0.134554	-0.903364	0.366333	0.530171
WBGene00001132	824.052	0.503314	0.1551	3.2451	0.0011741	0.00748834
WBGene00001133	3.87285	1.50923	0.80634	1.87171	0.0612474	0.149477
WBGene00001134	4367.42	-0.288098	0.131146	-2.19677	0.0280369	0.0842168
WBGene00001135	18.984	0.137382	0.330223	0.416029	0.677389	0.792526
WBGene00001136	7.16147	0.572984	0.484694	1.18216	0.237143	0.393265
WBGene00001137	22647.5	-0.0789867	0.110889	-0.712302	0.476278	0.629194
WBGene00001145	352.463	0.0444905	0.164262	0.27085	0.786506	0.871844
WBGene00001147	32.9874	1.32657	0.39406	3.36641	0.000761544	0.00537357
WBGene00001148	829.528	0.00922863	0.154294	0.0598118	0.952306	0.975107
WBGene00001149	3008.74	-0.230103	0.150007	-1.53394	0.125043	0.249741
WBGene00001150	60.5376	0.275102	0.237935	1.15621	0.247597	0.405656
WBGene00001151	949.787	-0.259146	0.0764013	-3.3919	0.000694095	0.00501253
WBGene00001152	150.267	0.148859	0.145292	1.02455	0.305573	0.468909
WBGene00001153	2950.4	-0.0866033	0.0636637	-1.36032	0.173727	0.315048
WBGene00001154	1746.03	-0.148013	0.072342	-2.04602	0.0407544	0.111391
WBGene00001155	7229.47	-0.673741	0.147866	-4.55643	5.20293e-06	9.1316e-05
WBGene00001156	1007.11	-1.6382	0.200296	-8.17892	2.864e-16	5.68003e-14
WBGene00001157	189.529	0.114348	0.158189	0.722856	0.469768	0.622929
WBGene00001158	14.6182	1.68522	0.4125	4.08538	4.40056e-05	0.000537071
WBGene00001159	55.1457	0.804521	0.245845	3.27248	0.0010661	0.00694934
WBGene00001160	3203.26	-0.308819	0.096691	-3.19388	0.00140375	0.00853986
WBGene00001161	1939.15	-0.158672	0.0695698	-2.28076	0.0225626	0.0714099
WBGene00001162	820.777	-0.143608	0.151119	-0.9503	0.34196	0.506444
WBGene00001163	70.8235	0.857452	0.174959	4.90088	9.54092e-07	2.14111e-05
WBGene00001164	61.2774	0.0731231	0.179693	0.406934	0.684056	0.798208
WBGene00001165	234.358	0.122632	0.127529	0.9616	0.336251	0.500845
WBGene00001166	7040.68	-0.21274	0.106945	-1.98925	0.0466739	0.123319
WBGene00001167	148713	-0.391625	0.0651544	-6.01073	1.84691e-09	8.74718e-08
WBGene00001168	305814	-0.412212	0.0611035	-6.74613	1.51845e-11	1.18097e-09
WBGene00001169	9581.49	0.511376	0.121896	4.19519	2.72643e-05	0.00036597
WBGene00001170	44.5026	-0.0886126	0.235436	-0.376377	0.706636	0.815144
WBGene00001171	23.5171	0.288026	0.360438	0.7991	0.424233	0.582721
WBGene00001172	703.258	0.119086	0.219172	0.543347	0.586891	0.723288
WBGene00001173	8659.9	-0.13723	0.126006	-1.08908	0.27612	0.437662
WBGene00001174	14.7968	-0.239934	0.355776	-0.674397	0.500059	0.64963
WBGene00001175	150.06	-0.298651	0.11398	-2.62021	0.00878766	0.0350082
WBGene00001177	1407.92	-0.0154284	0.165364	-0.0932992	0.925666	0.959345
WBGene00001178	755.126	-0.159458	0.12136	-1.31392	0.188872	0.334304
WBGene00001179	489.05	-0.0561682	0.164507	-0.341433	0.732778	0.833722
WBGene00001182	133.574	0.440714	0.169238	2.6041	0.00921149	0.0362564
WBGene00001184	135.448	0.327994	0.194117	1.68967	0.0910906	0.198527
WBGene00001185	1.97173	2.03023	1.09799	1.84905	0.0644507	0.155171
WBGene00001186	1111.38	-0.172953	0.10349	-1.67121	0.0946804	0.204302
WBGene00001187	225.635	0.565944	0.235049	2.40777	0.0160504	0.0552398
WBGene00001188	42.5115	0.104391	0.23482	0.444558	0.656639	0.777798
WBGene00001189	740.828	0.189693	0.134159	1.41394	0.15738	0.293383
WBGene00001190	53.489	0.141105	0.195173	0.722974	0.469696	0.622885
WBGene00001193	552.877	0.102035	0.0925904	1.102	0.27046	0.431485
WBGene00001194	5740.49	-0.27937	0.135407	-2.06318	0.0390954	0.108177
WBGene00001196	1724.73	0.646105	0.127867	5.05296	4.35011e-07	1.06511e-05
WBGene00001202	32.0299	0.239092	0.238229	1.00362	0.31556	0.479015
WBGene00001204	9.66957	0.176793	0.418785	0.422157	0.67291	0.789068
WBGene00001207	74.3013	0.950048	0.22279	4.26431	2.00517e-05	0.000283882
WBGene00001208	502.736	0.245394	0.135179	1.81533	0.069474	0.163359
WBGene00001209	14306.9	-0.269409	0.094304	-2.85682	0.0042791	0.0203697
WBGene00001210	35.4514	2.33766	0.591625	3.95125	7.7744e-05	0.000847175
WBGene00001211	4.30486	0.651146	0.617281	1.05486	0.291489	0.454611
WBGene00001214	3152.67	-0.221838	0.185283	-1.19729	0.231193	0.386076
WBGene00001215	2610.04	-0.246129	0.191953	-1.28223	0.19976	0.347674
WBGene00001223	0.454693	2.23029	2.02086	1.10363	0.269752	NA
WBGene00001224	3018.16	-0.247114	0.111423	-2.2178	0.0265683	0.0806916
WBGene00001225	9896.61	-0.285652	0.081409	-3.50886	0.000450039	0.00357373
WBGene00001226	12852.3	-0.251543	0.109444	-2.29839	0.0215399	0.068815
WBGene00001227	7565.65	-0.243434	0.0716466	-3.39771	0.000679527	0.00493741
WBGene00001228	5182.66	-0.185326	0.0805004	-2.30217	0.0213254	0.0683793
WBGene00001229	4077.26	-0.160324	0.0679021	-2.36111	0.0182203	0.0609237
WBGene00001230	3675	-0.19271	0.0860942	-2.23836	0.0251973	0.0775972
WBGene00001231	3182.91	-0.260495	0.0776144	-3.35627	0.000790007	0.00552413
WBGene00001232	5213.77	-0.277433	0.0546453	-5.07699	3.83464e-07	9.5661e-06
WBGene00001233	2815.98	-0.145501	0.0732858	-1.98539	0.0471013	0.124105
WBGene00001234	2967.84	-0.0557526	0.0733462	-0.760129	0.447177	0.603207
WBGene00001235	1070	0.0228037	0.0868481	0.26257	0.792882	0.876463
WBGene00001236	1949.44	-0.110181	0.116192	-0.948265	0.342994	0.507455
WBGene00001237	1.11945	-0.139671	1.50552	-0.0927723	0.926084	NA
WBGene00001239	5948.57	-0.0612843	0.0384801	-1.59262	0.111245	0.229431
WBGene00001240	2694.77	-0.614006	0.102007	-6.01924	1.75241e-09	8.34948e-08
WBGene00001241	2819.54	-0.0877756	0.101507	-0.864722	0.387191	0.549629
WBGene00001242	39.3631	0.118236	0.257144	0.459806	0.645656	0.769236
WBGene00001243	2643.24	-0.46225	0.136309	-3.39119	0.00069589	0.00501863
WBGene00001244	4939.77	0.496004	0.13394	3.70318	0.000212915	0.00195154
WBGene00001245	1.65209	3.68645	1.426	2.58517	0.00973302	0.0378398
WBGene00001246	2.5371	-1.14248	0.952898	-1.19895	0.230547	0.385443
WBGene00001247	158.363	0.188072	0.141143	1.33249	0.1827	0.3268
WBGene00001248	132.057	0.174256	0.133341	1.30685	0.191265	0.337104
WBGene00001249	278.088	0.463311	0.16522	2.8042	0.00504408	0.02305
WBGene00001250	214.838	0.284448	0.127541	2.23026	0.0257304	0.0787649
WBGene00001251	193.092	0.478745	0.162167	2.95218	0.00315542	0.0161236
WBGene00001252	8.07102	0.723441	0.463276	1.56157	0.118388	0.239799
WBGene00001253	77.2217	0.0132391	0.172181	0.0768903	0.938711	0.966911
WBGene00001258	5664.49	-0.139067	0.077613	-1.7918	0.0731648	0.169886
WBGene00001259	13149	-0.139809	0.116955	-1.19541	0.231928	0.387018
WBGene00001262	4160.71	-0.113916	0.082729	-1.37698	0.168518	0.307818
WBGene00001263	5952.02	0.636731	0.161975	3.93104	8.45775e-05	0.000908247
WBGene00001281	3105.93	-0.341504	0.0860896	-3.96684	7.28309e-05	0.000807442
WBGene00001284	3207.38	-0.283282	0.120627	-2.34841	0.018854	0.0624764
WBGene00001303	5298.06	-0.0410949	0.0723684	-0.567858	0.570132	0.709245
WBGene00001309	2127.72	-0.102229	0.0849826	-1.20294	0.228999	0.383523
WBGene00001310	15.9013	1.46103	0.349816	4.17655	2.95963e-05	0.000390661
WBGene00001311	12.8093	0.644022	0.415381	1.55044	0.121037	0.243795
WBGene00001320	4518.71	-0.094164	0.0705233	-1.33522	0.181805	0.325757
WBGene00001324	2232.27	-0.327226	0.0725899	-4.50787	6.54831e-06	0.000111476
WBGene00001325	664.602	0.0780476	0.114555	0.68131	0.495676	0.645946
WBGene00001328	2972.69	0.996845	0.253898	3.92615	8.63148e-05	0.000922509
WBGene00001329	3404.92	0.260048	0.0958079	2.71427	0.00664229	0.0285956
WBGene00001330	1179.4	0.0789675	0.152109	0.519152	0.603655	0.737475
WBGene00001331	1258.67	0.373761	0.0868754	4.30226	1.69062e-05	0.000246312
WBGene00001332	1988.33	-0.101553	0.0749613	-1.35475	0.175498	0.317281
WBGene00001333	8494.5	-0.0810367	0.114403	-0.708346	0.47873	0.631313
WBGene00001334	2162.48	0.0138852	0.0689504	0.20138	0.840402	0.907611
WBGene00001335	425.905	0.0217547	0.0898088	0.242233	0.808599	0.886609
WBGene00001336	6815.5	-0.244803	0.0656195	-3.73065	0.000190988	0.00179091
WBGene00001337	10452.5	-0.234068	0.110774	-2.11301	0.0345996	0.0983089
WBGene00001338	662.061	-0.274637	0.0893792	-3.07272	0.00212121	0.0117881
WBGene00001340	3222.66	-0.199797	0.0695353	-2.87332	0.00406184	0.0195466
WBGene00001345	323.297	0.141364	0.125635	1.12519	0.260508	0.420395
WBGene00001352	4515.4	-0.265997	0.153922	-1.72813	0.083965	0.187369
WBGene00001358	630.419	-0.203335	0.102329	-1.98707	0.0469151	0.123791
WBGene00001362	14.9905	-0.255494	0.405887	-0.629471	0.529041	0.673711
WBGene00001365	825.868	0.0780034	0.156267	0.499168	0.617661	0.74802
WBGene00001366	200.898	0.195955	0.15346	1.27691	0.201634	0.350091
WBGene00001368	203.561	-0.0303382	0.157728	-0.192345	0.847472	0.912211
WBGene00001371	798.577	-0.124598	0.0915042	-1.36167	0.173302	0.314529
WBGene00001372	2542.23	-0.436676	0.09782	-4.46408	8.04135e-06	0.000133039
WBGene00001373	7.37552	0.247056	0.512976	0.481613	0.630081	0.757338
WBGene00001374	29.2621	0.530207	0.279911	1.8942	0.0581983	0.144416
WBGene00001377	138.079	1.11462	0.248771	4.48052	7.44599e-06	0.000124487
WBGene00001385	11887	0.229501	0.0977726	2.3473	0.0189101	0.0625971
WBGene00001386	46577.6	0.200917	0.112241	1.79005	0.0734455	0.170363
WBGene00001387	164.513	0.816826	0.185242	4.40951	1.03604e-05	0.00016587
WBGene00001388	7.52873	0.270521	0.524421	0.515847	0.605961	0.739268
WBGene00001389	95.7613	0.246332	0.212219	1.16074	0.245746	0.40322
WBGene00001390	1751.25	0.223431	0.0928119	2.40736	0.0160685	0.0552781
WBGene00001391	26.9468	-0.345665	0.440491	-0.784726	0.432614	0.590337
WBGene00001392	628.817	0.153365	0.213499	0.718342	0.472546	0.625567
WBGene00001393	8842.85	0.36058	0.0543378	6.63588	3.22564e-11	2.30532e-09
WBGene00001394	9624.52	0.434618	0.122105	3.55937	0.000371743	0.00306712
WBGene00001395	1705.83	1.24914	0.129885	9.61725	6.76169e-22	3.06517e-19
WBGene00001396	6318.94	0.496136	0.0791731	6.26647	3.69313e-10	2.05597e-08
WBGene00001397	963.498	0.790534	0.19583	4.03684	5.41754e-05	0.000631556
WBGene00001398	7230.02	0.520904	0.132951	3.918	8.92849e-05	0.000948188
WBGene00001399	255.858	1.70152	0.581086	2.92817	0.00340969	0.0170818
WBGene00001400	3.16611	1.28808	0.883986	1.45713	0.145081	0.2776
WBGene00001401	517.912	-0.178005	0.206782	-0.860835	0.389329	0.551723
WBGene00001402	501.057	-0.317507	0.139791	-2.27129	0.0231293	0.072768
WBGene00001403	327.866	0.0389078	0.137247	0.283488	0.776803	0.864907
WBGene00001404	4154.49	-0.0768935	0.0531993	-1.44539	0.148349	0.282016
WBGene00001405	2731.18	-0.139368	0.0798638	-1.74507	0.0809729	0.182656
WBGene00001406	644.274	-0.281613	0.122357	-2.30157	0.0213596	0.0684103
WBGene00001410	28.4231	0.532318	0.287841	1.84935	0.0644076	0.15509
WBGene00001411	2383.03	-0.231347	0.0960597	-2.40837	0.0160241	0.0551612
WBGene00001412	4408.26	-0.208016	0.0665917	-3.12375	0.00178564	0.0103172
WBGene00001413	1831.33	-0.0747165	0.0930056	-0.803355	0.42177	0.580785
WBGene00001414	23.1766	-0.00727439	0.35783	-0.0203292	0.983781	0.991341
WBGene00001423	18804.7	-0.356318	0.0861428	-4.13636	3.5286e-05	0.00044752
WBGene00001424	0.262256	0.951855	3.41343	0.278856	0.780355	NA
WBGene00001425	542.342	0.115522	0.129702	0.890675	0.373103	0.536104
WBGene00001426	2570.19	0.0180505	0.0874442	0.206423	0.836461	0.90521
WBGene00001427	9554.72	-0.16311	0.0847592	-1.92439	0.0543061	0.137683
WBGene00001428	295.345	0.510203	0.178117	2.86442	0.00417769	0.0199769
WBGene00001429	12.5475	1.40522	0.477666	2.94184	0.00326269	0.0165281
WBGene00001430	534.882	0.635181	0.129016	4.92328	8.51059e-07	1.94286e-05
WBGene00001431	9872.06	-0.288401	0.0679896	-4.24183	2.21703e-05	0.000308798
WBGene00001432	69.9778	1.41205	0.21618	6.53183	6.49723e-11	4.34958e-09
WBGene00001433	32.9318	-0.0425677	0.265011	-0.160626	0.872388	0.927672
WBGene00001434	30.2885	1.07005	0.3821	2.80045	0.00510319	0.0232531
WBGene00001435	316.422	0.0518936	0.097265	0.533528	0.593668	0.728975
WBGene00001436	171.434	0.395712	0.170136	2.32586	0.0200261	0.0652564
WBGene00001437	23.0539	1.45083	0.335773	4.32087	1.55419e-05	0.00023024
WBGene00001438	26.7908	0.219545	0.272993	0.804214	0.421273	0.580351
WBGene00001439	418.571	0.326305	0.191576	1.70327	0.0885177	0.194599
WBGene00001440	9.64807	1.20834	0.491179	2.46008	0.0138904	0.0494915
WBGene00001441	433.192	0.391748	0.189449	2.06783	0.0386562	0.107235
WBGene00001442	4.94006	0.445567	0.63176	0.705279	0.480637	0.63295
WBGene00001443	3021.14	-0.246033	0.15766	-1.56053	0.118635	0.240177
WBGene00001444	112.7	-0.137881	0.310582	-0.443943	0.657084	0.777798
WBGene00001445	26.2979	-0.155864	0.347188	-0.448934	0.653479	0.775533
WBGene00001446	81.1944	0.105854	0.283991	0.372738	0.709343	0.816841
WBGene00001447	34.3003	0.0761148	0.325481	0.233853	0.815099	0.891272
WBGene00001448	46.092	0.158746	0.310785	0.510789	0.609499	0.742213
WBGene00001449	566.016	-0.40853	0.104554	-3.90737	9.33064e-05	0.000984962
WBGene00001450	32.105	-0.200241	0.31351	-0.638706	0.523014	0.668989
WBGene00001451	27.0461	0.305269	0.317066	0.962796	0.33565	0.500416
WBGene00001452	124.908	0.221729	0.236898	0.935971	0.349288	0.51362
WBGene00001453	161.772	0.176619	0.160519	1.1003	0.271201	0.432406
WBGene00001454	79.973	-0.143252	0.193119	-0.741779	0.458221	0.613145
WBGene00001455	72.113	0.123901	0.284061	0.436178	0.662707	0.781559
WBGene00001456	49.9321	0.159539	0.28779	0.554358	0.579334	0.717262
WBGene00001457	138.183	0.0938086	0.248847	0.376973	0.706194	0.814989
WBGene00001458	45.2856	0.28958	0.247844	1.1684	0.242647	0.39984
WBGene00001459	70.343	0.0959164	0.248922	0.385328	0.699995	0.810606
WBGene00001460	80.1699	-0.469109	0.236401	-1.98438	0.0472137	0.124372
WBGene00001461	132.417	0.37856	0.206434	1.83381	0.0666824	0.158666
WBGene00001462	44.9801	0.218031	0.27978	0.779297	0.435805	0.593518
WBGene00001463	15.5187	0.0457425	0.363673	0.125779	0.899907	0.945432
WBGene00001464	15.4169	0.184941	0.421397	0.438876	0.660751	0.780238
WBGene00001465	120.172	0.105795	0.147073	0.719333	0.471936	0.62502
WBGene00001466	17.7563	-0.121638	0.346458	-0.351091	0.72552	0.82861
WBGene00001468	31.7116	0.397451	0.279259	1.42323	0.154668	0.289827
WBGene00001470	1403.35	-0.0951036	0.134903	-0.704976	0.480825	0.632988
WBGene00001475	89.2939	1.46459	0.319638	4.58204	4.60457e-06	8.22704e-05
WBGene00001476	272.061	0.650353	0.217661	2.98792	0.00280886	0.0146585
WBGene00001477	77.8755	2.19697	0.453014	4.84969	1.23657e-06	2.68391e-05
WBGene00001478	158.873	0.0228823	0.162969	0.140409	0.888337	0.938247
WBGene00001479	326.937	-0.121848	0.147435	-0.826448	0.40855	0.568851
WBGene00001480	261.374	0.362243	0.182146	1.98875	0.0467284	0.123421
WBGene00001481	640.15	0.00177268	0.117298	0.0151126	0.987942	0.993767
WBGene00001482	1103.94	-0.265463	0.0906784	-2.92753	0.00341671	0.0170954
WBGene00001483	5.79539	0.593	0.67042	0.884521	0.376415	0.539641
WBGene00001484	464.863	0.177075	0.117046	1.51286	0.130315	0.256842
WBGene00001485	1746.37	-0.165483	0.0771068	-2.14615	0.0318609	0.0924648
WBGene00001486	396.165	-0.264457	0.127981	-2.06638	0.0387927	0.107471
WBGene00001487	2.64596	0.110038	0.812778	0.135385	0.892308	0.940688
WBGene00001488	5449.47	-0.163568	0.0984043	-1.66221	0.0964712	0.207175
WBGene00001489	471.262	0.486391	0.132741	3.6642	0.000248109	0.0022165
WBGene00001490	145.481	-0.394247	0.182247	-2.16326	0.0305214	0.0895936
WBGene00001491	2447.06	-0.135476	0.147424	-0.918958	0.358117	0.522178
WBGene00001492	1203.19	-0.0246101	0.14574	-0.168863	0.865904	0.924276
WBGene00001493	2033.94	0.0624928	0.205438	0.304194	0.76098	0.854292
WBGene00001494	160.428	-0.0754463	0.1181	-0.638833	0.522931	0.668937
WBGene00001495	29.5766	0.235486	0.292824	0.804188	0.421288	0.580351
WBGene00001496	2354.58	-0.248589	0.0615203	-4.04076	5.32775e-05	0.000622002
WBGene00001497	5535.74	-0.214262	0.0800241	-2.67747	0.007418	0.0310144
WBGene00001498	5069.87	-0.301777	0.0817637	-3.69084	0.000223513	0.00202759
WBGene00001499	3949.22	-0.155695	0.0725659	-2.14556	0.0319079	0.0925674
WBGene00001500	49.3383	1.93144	0.362988	5.32094	1.03231e-07	3.03309e-06
WBGene00001501	4760.54	0.392436	0.100773	3.89427	9.84962e-05	0.00103356
WBGene00001502	6695.48	-0.166322	0.0869908	-1.91195	0.0558827	0.14058
WBGene00001503	6847.83	-0.176427	0.0628572	-2.80679	0.00500377	0.0229186
WBGene00001505	132.468	0.0878663	0.177554	0.494871	0.620691	0.750029
WBGene00001506	4.27096	3.39124	1.07957	3.1413	0.00168199	0.00981843
WBGene00001507	15.5806	-0.0311376	0.407342	-0.0764411	0.939068	0.966982
WBGene00001508	134.492	0.400883	0.204858	1.95689	0.0503608	0.130496
WBGene00001509	3026.24	-0.240127	0.0918358	-2.61474	0.00892949	0.0354365
WBGene00001510	2101.72	-0.0298962	0.143843	-0.207839	0.835355	0.904648
WBGene00001511	5709.48	-0.136405	0.0739685	-1.8441	0.0651691	0.156383
WBGene00001512	5.83862	0.562289	0.593766	0.946988	0.343645	0.508039
WBGene00001513	4047.91	-0.130003	0.0749922	-1.73356	0.0829964	0.185788
WBGene00001514	5185.34	-0.271098	0.089497	-3.02913	0.0024526	0.0131641
WBGene00001515	48.3145	0.0878591	0.331871	0.264739	0.791211	0.875365
WBGene00001516	1288.44	0.0964401	0.107615	0.896161	0.370167	0.533381
WBGene00001517	14.7786	0.28208	0.352119	0.801094	0.423077	0.581727
WBGene00001518	34.1292	0.265948	0.280338	0.948671	0.342788	0.507244
WBGene00001519	22.8084	0.692801	0.293399	2.36129	0.0182115	0.0609071
WBGene00001520	1827.75	0.191791	0.0633504	3.02747	0.00246614	0.0132233
WBGene00001522	350.928	-0.0638968	0.0881574	-0.724804	0.468572	0.621958
WBGene00001523	247.927	0.0997276	0.168239	0.592774	0.553332	0.694952
WBGene00001526	2217.07	-0.233276	0.191018	-1.22122	0.222001	0.375468
WBGene00001527	2898.79	-0.250199	0.0997905	-2.50724	0.0121676	0.0448436
WBGene00001528	0	NA	NA	NA	NA	NA
WBGene00001529	0	NA	NA	NA	NA	NA
WBGene00001530	1.72277	1.24624	1.10738	1.12539	0.260423	0.420333
WBGene00001531	0.790725	0.0562213	1.96549	0.0286043	0.97718	NA
WBGene00001532	1.64729	-0.499188	1.14909	-0.434421	0.663983	0.782496
WBGene00001533	1.3369	-1.06355	1.45207	-0.732439	0.463901	NA
WBGene00001534	1.89069	0.778942	1.0019	0.777466	0.436884	0.594528
WBGene00001535	7.12984	-0.486867	0.471679	-1.0322	0.301978	0.465435
WBGene00001536	11.8259	0.242883	0.415479	0.584586	0.558826	0.699295
WBGene00001537	56.0056	0.0743125	0.217017	0.342427	0.732029	0.833261
WBGene00001538	796.288	-0.244572	0.245409	-0.996591	0.318963	0.48252
WBGene00001539	0.646761	1.53087	1.9487	0.785587	0.432109	NA
WBGene00001540	0.299297	1.54134	3.41332	0.451567	0.651581	NA
WBGene00001541	18.366	0.0556212	0.375254	0.148223	0.882167	0.934482
WBGene00001542	1.45326	0.879001	1.0615	0.828078	0.407626	0.568113
WBGene00001543	24.5337	-0.617616	0.286106	-2.1587	0.0308735	0.0903595
WBGene00001544	28.1035	0.158534	0.274571	0.577388	0.563678	0.703643
WBGene00001545	0.929914	1.87513	1.64285	1.14139	0.253707	NA
WBGene00001546	25.0523	0.0154279	0.338049	0.0456381	0.963599	0.981161
WBGene00001547	4.43419	0.257617	0.735709	0.350161	0.726218	0.829126
WBGene00001548	15.883	0.162318	0.339916	0.477522	0.63299	0.759891
WBGene00001549	0.99514	0.443994	1.54318	0.287714	0.773566	NA
WBGene00001550	0.397177	1.98628	2.83126	0.701552	0.482958	NA
WBGene00001551	16.1204	0.946348	0.337432	2.80455	0.00503862	0.0230316
WBGene00001552	3.25731	-0.318615	0.743289	-0.428656	0.668174	0.78551
WBGene00001553	7.83261	0.0116029	0.551299	0.0210464	0.983209	0.991079
WBGene00001554	2.22331	0.644474	0.94804	0.679797	0.496633	0.646663
WBGene00001555	20.7467	0.489647	0.41357	1.18395	0.236433	0.392564
WBGene00001556	5.99848	0.530196	0.629281	0.842542	0.399485	0.561115
WBGene00001557	6.15661	0.00679898	0.541499	0.0125559	0.989982	0.994461
WBGene00001558	10466.9	-0.0890994	0.050311	-1.77097	0.0765652	0.175585
WBGene00001559	335.248	0.383232	0.145897	2.62674	0.00862076	0.0345437
WBGene00001560	922.767	0.347205	0.130936	2.65171	0.00800861	0.0328247
WBGene00001561	3766.74	-0.161668	0.113629	-1.42277	0.154801	0.289859
WBGene00001562	2777.48	-0.0101551	0.176857	-0.0574197	0.954211	0.975924
WBGene00001563	4139.58	-0.21428	0.110623	-1.93703	0.0527411	0.134695
WBGene00001564	7556.34	0.273284	0.253227	1.07921	0.280495	0.442335
WBGene00001565	1543.73	-0.0330803	0.223205	-0.148206	0.88218	0.934482
WBGene00001566	1840.13	-0.353353	0.111797	-3.16067	0.00157405	0.00932907
WBGene00001568	4063.11	-0.205116	0.0951918	-2.15476	0.0311803	0.0909386
WBGene00001569	2890.97	0.00429324	0.0990729	0.0433341	0.965435	0.982086
WBGene00001570	62.176	0.980916	0.27437	3.57516	0.000350018	0.00294453
WBGene00001571	2780.53	-0.280599	0.102151	-2.7469	0.00601622	0.0265222
WBGene00001572	226.201	0.399341	0.137315	2.90821	0.003635	0.0178831
WBGene00001574	4493.33	-0.190195	0.105858	-1.7967	0.0723832	0.16854
WBGene00001575	6.741	-0.60757	0.669257	-0.907828	0.363969	0.528048
WBGene00001577	283.596	0.291742	0.15348	1.90085	0.057322	0.143151
WBGene00001578	616.365	0.188003	0.14572	1.29017	0.196993	0.344042
WBGene00001579	2392.68	-0.138678	0.127945	-1.08389	0.278414	0.440147
WBGene00001580	3536.27	-0.308638	0.168172	-1.83526	0.0664677	0.158368
WBGene00001581	15147.3	-0.180482	0.458191	-0.393901	0.693654	0.805616
WBGene00001582	4372.83	-0.0929186	0.0839875	-1.10634	0.26858	0.429306
WBGene00001583	726.437	-0.0966117	0.0688992	-1.40222	0.16085	0.297753
WBGene00001584	3738.64	-0.197299	0.0843871	-2.33802	0.0193863	0.0636685
WBGene00001585	958.984	0.00414898	0.0798963	0.0519296	0.958585	0.978191
WBGene00001586	4.72624	-0.62865	0.615462	-1.02143	0.307052	0.470377
WBGene00001587	4.93729	0.133086	0.57382	0.23193	0.816592	0.892474
WBGene00001588	9.87352	1.10008	0.400217	2.74872	0.00598291	0.026412
WBGene00001589	2288.85	-0.271435	0.086572	-3.13537	0.00171639	0.00997045
WBGene00001590	516.905	-0.157999	0.0887003	-1.78127	0.0748681	0.172679
WBGene00001591	333.343	0.223937	0.215768	1.03786	0.299337	0.462442
WBGene00001592	79.6675	0.505651	0.172215	2.93616	0.003323	0.0167587
WBGene00001593	3.55537	0.689832	0.810709	0.8509	0.394825	0.557073
WBGene00001594	24.9297	0.599139	0.318909	1.87871	0.0602837	0.147807
WBGene00001595	32347.9	-0.267815	0.127802	-2.09555	0.036122	0.101652
WBGene00001596	8404.38	-0.183508	0.227533	-0.806509	0.41995	0.579284
WBGene00001597	11541	-0.126338	0.149082	-0.847436	0.396752	0.558558
WBGene00001598	15267.1	-0.304453	0.105759	-2.87874	0.00399273	0.0192891
WBGene00001599	8908.15	-0.277805	0.106555	-2.60714	0.00913031	0.0360711
WBGene00001600	2091.54	-0.331149	0.123135	-2.68932	0.0071598	0.030196
WBGene00001601	6041.93	-0.442222	0.14141	-3.12723	0.00176461	0.010218
WBGene00001602	403.403	-0.0159692	0.0886031	-0.180233	0.85697	0.918757
WBGene00001603	1.88842	-0.798907	1.82177	-0.438534	0.661	0.780314
WBGene00001604	3719.85	0.552314	0.198592	2.78115	0.00541672	0.024443
WBGene00001605	0.919205	0.108012	1.6283	0.0663343	0.947112	NA
WBGene00001606	8451.06	-0.509391	0.0720324	-7.07169	1.53053e-12	1.43688e-10
WBGene00001607	18938.2	-0.634284	0.0684019	-9.2729	1.81159e-20	6.2607e-18
WBGene00001608	1.49451	-0.557026	1.09027	-0.510905	0.609417	0.742172
WBGene00001609	7660.88	-0.193628	0.171264	-1.13058	0.258231	0.418069
WBGene00001612	5.22451	0.293344	0.571445	0.513338	0.607715	0.740617
WBGene00001613	13.858	0.580033	0.375192	1.54596	0.122114	0.245434
WBGene00001614	0.998232	-0.219155	1.53688	-0.142598	0.886608	NA
WBGene00001615	43.7315	0.454936	0.30071	1.51287	0.130311	0.256842
WBGene00001616	23.6139	0.355527	0.298056	1.19282	0.232939	0.388216
WBGene00001617	97.8485	-0.188832	0.160023	-1.18003	0.237988	0.394311
WBGene00001618	3.14571	0.0695298	0.718976	0.0967067	0.922959	0.958135
WBGene00001619	3.37563	0.0243639	0.756595	0.032202	0.974311	0.986372
WBGene00001620	1681.66	0.620131	0.12619	4.91426	8.91162e-07	2.017e-05
WBGene00001621	31.5072	-0.49617	0.32553	-1.52419	0.127461	0.252885
WBGene00001622	166.761	0.507342	0.235587	2.15352	0.0312778	0.0911895
WBGene00001623	27.086	0.364336	0.330901	1.10104	0.270878	0.431978
WBGene00001624	19.9778	0.392676	0.410215	0.957244	0.338444	0.502952
WBGene00001625	10.2337	-0.0657043	0.493336	-0.133183	0.894048	0.941666
WBGene00001626	0.667596	0.158472	1.84621	0.0858363	0.931597	NA
WBGene00001627	123.791	0.546931	0.169216	3.23215	0.00122862	0.00770788
WBGene00001628	3126.24	-0.265197	0.108981	-2.43342	0.0149571	0.0522476
WBGene00001629	1398.62	-0.133426	0.0692117	-1.9278	0.05388	0.136799
WBGene00001630	2143.41	-0.198688	0.0969241	-2.04994	0.0403704	0.110701
WBGene00001631	360.856	0.409915	0.127746	3.20882	0.00133281	0.0081922
WBGene00001632	3850.45	-0.192187	0.072096	-2.6657	0.00768273	0.031793
WBGene00001633	613.292	0.545351	0.1451	3.75844	0.000170976	0.00163318
WBGene00001635	2901.5	-0.268075	0.0876441	-3.05868	0.00222314	0.0122474
WBGene00001636	227.671	0.196501	0.120719	1.62776	0.103576	0.217833
WBGene00001637	144.047	0.0165018	0.148314	0.111263	0.911408	0.952253
WBGene00001638	633.112	-0.131754	0.0851857	-1.54667	0.121942	0.245223
WBGene00001639	54.313	-0.209113	0.187176	-1.1172	0.263908	0.424189
WBGene00001640	0	NA	NA	NA	NA	NA
WBGene00001641	0	NA	NA	NA	NA	NA
WBGene00001642	0	NA	NA	NA	NA	NA
WBGene00001643	4.03784	0.257338	0.68502	0.375665	0.707166	0.81549
WBGene00001644	77.6986	0.207094	0.186536	1.11021	0.26691	0.427412
WBGene00001645	3321.82	-0.121427	0.0783245	-1.55031	0.121067	0.243824
WBGene00001646	66.7523	0.521873	0.199097	2.6212	0.00876207	0.0349558
WBGene00001647	4037.27	-0.0967901	0.066118	-1.4639	0.143221	0.275236
WBGene00001648	3671.39	0.00367158	0.123087	0.0298292	0.976203	0.987342
WBGene00001649	930.408	0.0127264	0.109967	0.115729	0.907867	0.949953
WBGene00001650	253.515	0.119433	0.312146	0.38262	0.702001	0.811804
WBGene00001651	1360.1	0.271878	0.239305	1.13611	0.255909	0.415586
WBGene00001653	3911.62	-0.230734	0.148335	-1.55549	0.119829	0.241945
WBGene00001660	999.629	-0.235441	0.12646	-1.86178	0.0626337	0.152089
WBGene00001661	1672.9	-0.0654221	0.0936838	-0.698329	0.484971	0.636929
WBGene00001662	2111.2	-0.152089	0.0615532	-2.47085	0.0134793	0.0484839
WBGene00001663	23.3724	0.121339	0.306494	0.395892	0.692185	0.804204
WBGene00001664	6.59608	-0.0525421	0.524527	-0.100171	0.920209	0.956411
WBGene00001665	10.6356	0.241082	0.406271	0.593402	0.552912	0.694687
WBGene00001666	63.0531	-1.04541	0.222312	-4.70243	2.57089e-06	5.02336e-05
WBGene00001667	1.3133	0.452455	1.23475	0.366433	0.714042	NA
WBGene00001668	1.78356	0.437026	0.964419	0.453149	0.650441	0.773084
WBGene00001669	61.9135	0.403132	0.215047	1.87463	0.0608443	0.148814
WBGene00001670	1.52932	1.61411	1.33616	1.20803	0.227036	0.381584
WBGene00001671	16.5771	1.99366	0.355023	5.61558	1.95904e-08	7.06411e-07
WBGene00001672	5.18389	-0.0227919	0.574264	-0.0396888	0.968341	0.983277
WBGene00001673	2.39446	1.51042	1.05554	1.43094	0.152448	0.287179
WBGene00001674	54.2489	0.0434404	0.214637	0.20239	0.839612	0.907259
WBGene00001675	14.6856	0.673048	0.354641	1.89783	0.0577188	0.143785
WBGene00001676	7.09084	-0.541057	0.495442	-1.09207	0.274802	0.436306
WBGene00001677	9.10259	0.174681	0.514354	0.339612	0.734148	0.834623
WBGene00001678	2039.28	-0.246154	0.159175	-1.54644	0.121999	0.245265
WBGene00001679	6417.96	-0.0414511	0.120215	-0.344809	0.730238	0.832265
WBGene00001680	203.066	0.30403	0.193478	1.57139	0.116092	0.236476
WBGene00001681	7.31978	0.579776	0.510516	1.13567	0.256096	0.415719
WBGene00001682	984.865	0.122333	0.123086	0.993882	0.32028	0.48382
WBGene00001683	13969	-0.291667	0.074843	-3.89705	9.73718e-05	0.00102379
WBGene00001684	5019.49	-0.0581858	0.141478	-0.411272	0.680873	0.795488
WBGene00001685	6904.02	0.152309	0.134492	1.13248	0.257432	0.417196
WBGene00001686	8572.62	-0.21185	0.0710111	-2.98333	0.00285126	0.0148468
WBGene00001687	25.0615	0.91579	0.394503	2.32137	0.0202667	0.0657436
WBGene00001688	730.418	-0.196246	0.0884934	-2.21763	0.0265798	0.0806954
WBGene00001689	1077.27	-0.247423	0.0719059	-3.44093	0.000579725	0.00433455
WBGene00001690	19.2323	0.332481	0.381383	0.871776	0.383331	0.546052
WBGene00001691	0.903204	1.94607	1.66954	1.16563	0.243763	NA
WBGene00001692	1329.35	0.0491287	0.155476	0.315988	0.752012	0.847703
WBGene00001693	54.2496	-0.485851	0.227276	-2.13771	0.0325402	0.0938868
WBGene00001694	901.143	-0.0345409	0.140693	-0.245506	0.806065	0.88487
WBGene00001695	0.353833	0.325092	2.15524	0.150838	0.880104	NA
WBGene00001696	0.407201	-0.757169	2.08942	-0.362383	0.717066	NA
WBGene00001697	0.518346	-0.841008	2.0273	-0.414842	0.678258	NA
WBGene00001698	1.02542	0.579472	1.22345	0.473638	0.635758	NA
WBGene00001699	43.0538	2.1455	0.309785	6.92575	4.33657e-12	3.67936e-10
WBGene00001700	6.4403	0.0807421	0.560754	0.143988	0.88551	0.936204
WBGene00001701	1.43421	0.432448	1.55544	0.278024	0.780994	0.867856
WBGene00001702	58.6417	1.37081	0.242198	5.65988	1.51476e-08	5.68158e-07
WBGene00001703	92.2751	-0.353627	0.183573	-1.92635	0.0540601	0.137125
WBGene00001704	0.807115	1.03051	1.60091	0.643706	0.519766	NA
WBGene00001705	2.73755	-0.0318416	0.801122	-0.0397462	0.968295	0.983277
WBGene00001706	0.174201	-0.745936	3.41133	-0.218665	0.826911	NA
WBGene00001707	71.0601	0.238683	0.244987	0.974269	0.329923	0.494059
WBGene00001708	871.251	0.0905711	0.16354	0.553817	0.579704	0.717328
WBGene00001709	223.672	-0.121532	0.147775	-0.822416	0.41084	0.570637
WBGene00001710	4.6715	-0.232251	0.593824	-0.39111	0.695716	0.807124
WBGene00001711	1.74746	-1.4866	1.13277	-1.31236	0.189398	0.334818
WBGene00001712	0.163794	-0.808923	3.41019	-0.237208	0.812495	NA
WBGene00001713	564.585	0.542896	0.131246	4.13648	3.52675e-05	0.00044752
WBGene00001714	0.962466	1.79829	1.80339	0.997171	0.318681	NA
WBGene00001715	0.951853	1.076	1.43363	0.750547	0.452926	NA
WBGene00001716	5.24401	1.05736	1.14283	0.925211	0.354856	0.519243
WBGene00001717	10.475	0.173201	0.492069	0.351984	0.72485	0.828198
WBGene00001718	1.79243	-0.246505	0.930671	-0.264868	0.791111	0.875359
WBGene00001719	37.258	0.943276	0.256801	3.67318	0.000239552	0.00215583
WBGene00001720	1.2572	1.98304	1.63324	1.21418	0.224681	NA
WBGene00001721	0.416058	0.938993	2.05418	0.457112	0.64759	NA
WBGene00001722	0.150101	-0.196778	3.41398	-0.057639	0.954036	NA
WBGene00001723	10.1615	0.791346	0.434984	1.81925	0.0688728	0.162513
WBGene00001724	8.81457	0.428973	0.559898	0.766162	0.44358	0.600143
WBGene00001725	6.78919	-0.0360861	0.55826	-0.0646403	0.94846	0.972613
WBGene00001726	6.2531	-0.11025	0.524006	-0.210398	0.833357	0.903776
WBGene00001727	4.57433	0.543477	0.653525	0.831609	0.40563	0.566305
WBGene00001728	0	NA	NA	NA	NA	NA
WBGene00001729	1.05328	0.649765	1.28716	0.504806	0.613695	NA
WBGene00001730	35.0948	2.40219	0.277693	8.65051	5.12679e-18	1.25141e-15
WBGene00001731	30.8388	0.438241	0.253508	1.72871	0.083861	0.187215
WBGene00001732	0.127251	0	3.41398	0	1	NA
WBGene00001733	0.0820644	0.957452	3.41398	0.28045	0.779132	NA
WBGene00001734	2.68928	1.13059	0.949969	1.19013	0.233994	0.389769
WBGene00001735	2.95523	0.171839	0.739147	0.232482	0.816163	0.892129
WBGene00001736	6.27057	-0.832586	0.556492	-1.49613	0.13462	0.263201
WBGene00001737	0.331075	0.966071	2.89532	0.333666	0.738632	NA
WBGene00001738	0.0820644	0.957452	3.41398	0.28045	0.779132	NA
WBGene00001739	0.164955	0	3.41398	0	1	NA
WBGene00001740	629.282	-0.240239	0.0892158	-2.69278	0.0070858	0.0300036
WBGene00001743	2416.99	-0.140031	0.121605	-1.15152	0.249519	0.408088
WBGene00001744	6975.98	-0.180371	0.0853149	-2.11418	0.0344997	0.0980953
WBGene00001745	97.0347	0.556542	0.256456	2.17013	0.0299969	0.0886773
WBGene00001746	1769.74	0.0775204	0.18702	0.414503	0.678506	0.793465
WBGene00001747	5252.15	-0.0699989	0.0979325	-0.714767	0.474753	0.62765
WBGene00001748	11381.3	-0.149528	0.0769631	-1.94285	0.0520342	0.133377
WBGene00001749	5079.73	-0.286797	0.0778611	-3.68344	0.000230111	0.00208506
WBGene00001750	2.54357	-1.83602	0.938947	-1.95541	0.050535	0.130795
WBGene00001751	8.29539	0.54425	0.546671	0.995572	0.319458	0.483085
WBGene00001752	460.165	0.838601	0.198312	4.22869	2.35058e-05	0.000323878
WBGene00001753	1164.34	2.67747	0.26714	10.0227	1.21093e-23	6.62504e-21
WBGene00001754	212.593	1.15703	0.200931	5.75831	8.49606e-09	3.45637e-07
WBGene00001755	4546.04	-0.00991587	0.111956	-0.0885693	0.929424	0.961388
WBGene00001756	2.20546	0.124596	0.942996	0.132128	0.894883	0.942339
WBGene00001757	33.839	0.270851	0.282958	0.957211	0.338461	0.502952
WBGene00001758	1789.97	1.85414	0.145605	12.734	3.82569e-37	5.51804e-34
WBGene00001759	6.84069	0.281294	0.513473	0.547826	0.583812	0.720781
WBGene00001760	33.1473	0.196546	0.24879	0.790009	0.429523	0.587688
WBGene00001761	1583.62	0.447703	0.131447	3.40596	0.000659327	0.00482068
WBGene00001762	4.49046	1.14885	0.729232	1.57542	0.115159	0.235119
WBGene00001763	21.2181	0.538765	0.283147	1.90278	0.0570699	0.142616
WBGene00001764	90.9565	0.0239968	0.197913	0.121249	0.903494	0.947319
WBGene00001765	1.88368	-2.05998	1.24359	-1.65649	0.0976232	0.20883
WBGene00001766	2.14582	0.721706	1.07707	0.670061	0.502819	0.651919
WBGene00001767	13.1877	1.43635	0.52103	2.75675	0.00583796	0.0259069
WBGene00001768	720.217	1.13245	0.367237	3.08369	0.00204452	0.0114745
WBGene00001769	14.2782	0.537023	0.41021	1.30914	0.190487	0.336218
WBGene00001770	323.627	0.702583	0.23324	3.01228	0.00259297	0.0137663
WBGene00001771	2.36726	-0.64213	0.84918	-0.756177	0.449543	0.605009
WBGene00001772	94.1946	0.902504	0.238955	3.77688	0.000158802	0.00153071
WBGene00001773	2.44695	0.338786	1.05746	0.320378	0.748682	0.845271
WBGene00001774	578.664	0.426739	0.155895	2.73735	0.00619355	0.0271231
WBGene00001775	839.51	-0.0504253	0.143169	-0.352207	0.724683	0.828194
WBGene00001776	400.411	0.993634	0.164728	6.03197	1.61973e-09	7.76395e-08
WBGene00001777	30.6702	0.408633	0.325261	1.25632	0.208999	0.359689
WBGene00001778	21.5686	-0.260611	0.295623	-0.881565	0.378012	0.541247
WBGene00001779	4.20236	0.489477	0.749695	0.652902	0.513819	0.661655
WBGene00001780	17.7066	1.61122	0.417334	3.86074	0.000113046	0.0011624
WBGene00001781	6.97772	1.25914	0.511364	2.46231	0.0138046	0.0492962
WBGene00001782	3.43491	1.07912	0.824436	1.30892	0.19056	0.336273
WBGene00001783	13.914	0.179809	0.388312	0.463053	0.643326	0.767676
WBGene00001784	782.588	0.601282	0.136858	4.39346	1.11559e-05	0.000176822
WBGene00001785	0.0820644	0.957452	3.41398	0.28045	0.779132	NA
WBGene00001786	704.283	1.2058	0.493383	2.44394	0.0145278	0.0510547
WBGene00001787	294.187	1.47267	0.256537	5.74058	9.43553e-09	3.80927e-07
WBGene00001788	7.84914	1.30906	0.495195	2.64351	0.00820503	0.0333712
WBGene00001789	21.7589	0.773732	0.408983	1.89184	0.0585121	0.145033
WBGene00001790	406.632	-0.009985	0.128747	-0.0775554	0.938182	0.966696
WBGene00001791	146.509	0.133968	0.118832	1.12737	0.259586	0.419493
WBGene00001792	52.5836	0.254576	0.184598	1.37908	0.16787	0.307057
WBGene00001793	8832.09	-0.22087	0.130853	-1.68792	0.0914258	0.199116
WBGene00001794	4887.9	0.259205	0.100088	2.58977	0.00960401	0.0374483
WBGene00001795	762.403	0.0686694	0.210689	0.325928	0.744479	0.842203
WBGene00001796	44.8207	0.423016	0.254438	1.66255	0.0964024	0.207084
WBGene00001803	27.3654	0.298117	0.249021	1.19716	0.231246	0.386083
WBGene00001804	0.513067	2.47007	1.95963	1.26047	0.207498	NA
WBGene00001805	13.9817	0.88435	0.358618	2.466	0.0136633	0.0489903
WBGene00001806	14.1473	1.70927	0.401693	4.25515	2.08908e-05	0.000294497
WBGene00001808	1079.36	0.00906129	0.07412	0.122252	0.9027	0.946987
WBGene00001811	196.996	-0.268622	0.11918	-2.25393	0.0242007	0.075421
WBGene00001812	3731.19	-0.264425	0.107452	-2.46086	0.0138603	0.0494231
WBGene00001813	2401.8	-0.237332	0.109114	-2.17508	0.0296243	0.0878049
WBGene00001814	877.102	0.418363	0.0976776	4.28311	1.84303e-05	0.000266142
WBGene00001815	2321.4	-0.336367	0.104169	-3.22904	0.00124206	0.00774323
WBGene00001816	1130.67	-0.0667095	0.0965287	-0.691084	0.489513	0.640305
WBGene00001817	316.586	0.0156687	0.158306	0.0989772	0.921156	0.956978
WBGene00001818	0.255451	1.54134	3.41332	0.451567	0.651581	NA
WBGene00001819	809.283	0.486567	0.130887	3.71747	0.000201229	0.00187145
WBGene00001820	147.24	0.907283	0.281364	3.22459	0.00126155	0.00783397
WBGene00001821	147.058	0.657777	0.21525	3.05588	0.00224404	0.0123368
WBGene00001823	542.104	-0.292347	0.104639	-2.79386	0.00520826	0.0236436
WBGene00001824	274.581	1.26639	0.291102	4.35032	1.35937e-05	0.000207782
WBGene00001827	7665.11	-0.259032	0.132274	-1.95831	0.0501942	0.130149
WBGene00001828	93.5764	1.89792	0.735522	2.58037	0.00986937	0.0382761
WBGene00001829	12402.8	-0.218014	0.133812	-1.62925	0.103259	0.217282
WBGene00001830	6223.82	-0.338262	0.107012	-3.16096	0.00157251	0.0093234
WBGene00001831	3152.17	-0.213011	0.0717322	-2.96953	0.00298251	0.0153888
WBGene00001832	6243.86	-0.28742	0.0814417	-3.52915	0.000416903	0.00336963
WBGene00001833	4898.59	-0.187299	0.119582	-1.56629	0.117281	0.238256
WBGene00001834	6449.01	-0.147338	0.0733184	-2.00956	0.0444776	0.118942
WBGene00001835	1535.28	-0.0480425	0.0708619	-0.677973	0.497789	0.647635
WBGene00001836	2337.58	-0.241851	0.080739	-2.99546	0.00274027	0.0143964
WBGene00001837	822.627	-0.0847229	0.209153	-0.405075	0.685422	0.799193
WBGene00001838	1175.94	-0.725476	0.0775495	-9.355	8.35974e-21	3.23501e-18
WBGene00001839	10.4926	-0.824085	0.516037	-1.59695	0.110277	0.227938
WBGene00001840	14432.6	-0.278304	0.0507368	-5.48525	4.12889e-08	1.36477e-06
WBGene00001841	40.699	-0.513104	0.345053	-1.48703	0.137007	0.26662
WBGene00001842	19.9948	-0.1884	0.30718	-0.613319	0.539665	0.683565
WBGene00001843	1607.1	0.021792	0.100298	0.217272	0.827997	0.900534
WBGene00001844	582.936	0.0879598	0.0941417	0.934334	0.350132	0.514322
WBGene00001851	3275.21	0.0671301	0.12174	0.551423	0.581343	0.718617
WBGene00001852	90.9175	-0.539986	0.205137	-2.63232	0.0084805	0.0342196
WBGene00001853	2053.5	0.725589	0.179917	4.03291	5.50914e-05	0.000638948
WBGene00001854	571.645	1.19148	0.262702	4.53548	5.74726e-06	9.85795e-05
WBGene00001855	11029.8	-0.47686	0.104083	-4.58153	4.6158e-06	8.23783e-05
WBGene00001856	7416.13	-0.81352	0.121141	-6.71548	1.87454e-11	1.4029e-09
WBGene00001857	14.398	0.773472	0.353865	2.18578	0.0288314	0.0859525
WBGene00001858	91.3427	3.51057	0.813546	4.31514	1.595e-05	0.00023497
WBGene00001859	41.5737	-0.26009	0.259956	-1.00051	0.317062	0.480468
WBGene00001860	8146.43	-0.186296	0.0744654	-2.50178	0.012357	0.0454043
WBGene00001862	2783.67	-0.244134	0.0772012	-3.16231	0.00156525	0.00929076
WBGene00001863	1166.91	0.664286	0.167056	3.97642	6.99608e-05	0.000783344
WBGene00001864	547.486	-0.083328	0.114975	-0.724751	0.468605	0.621958
WBGene00001865	3030.07	-0.390486	0.112817	-3.46122	0.000537733	0.00409389
WBGene00001867	1506.84	-0.350304	0.0698906	-5.01218	5.38176e-07	1.28402e-05
WBGene00001869	2948.57	-0.182708	0.0703083	-2.59867	0.00935849	0.0366894
WBGene00001872	1217.88	-0.438606	0.101658	-4.31453	1.5994e-05	0.000235384
WBGene00001874	5180.78	-0.263084	0.111298	-2.36379	0.018089	0.0606254
WBGene00001875	6.42317	2.98974	0.780507	3.83051	0.000127877	0.00128574
WBGene00001876	13.812	1.52089	0.548841	2.7711	0.0055868	0.0250537
WBGene00001877	24.7387	1.88247	0.342512	5.49608	3.88327e-08	1.28626e-06
WBGene00001878	14.7248	2.21685	0.534923	4.14424	3.40944e-05	0.000435083
WBGene00001879	16.3828	0.987734	0.493717	2.00061	0.0454347	0.120768
WBGene00001880	25.479	0.730141	0.415873	1.75568	0.0791427	0.179895
WBGene00001881	12.8576	0.97862	0.53563	1.82704	0.0676931	0.160541
WBGene00001882	16.6369	1.01203	0.454073	2.22878	0.0258287	0.0789895
WBGene00001883	61.3052	2.71828	0.388432	6.99808	2.59502e-12	2.30015e-10
WBGene00001884	46.7975	3.23333	0.39974	8.08857	6.03701e-16	1.08845e-13
WBGene00001885	103.109	2.63789	0.348731	7.56428	3.90032e-14	5.15687e-12
WBGene00001886	47.6721	2.376	0.370868	6.40659	1.48814e-10	9.25915e-09
WBGene00001887	61.3052	2.71828	0.388432	6.99808	2.59502e-12	2.30015e-10
WBGene00001888	46.7975	3.23333	0.39974	8.08857	6.03701e-16	1.08845e-13
WBGene00001889	103.109	2.63789	0.348731	7.56428	3.90032e-14	5.15687e-12
WBGene00001890	32.7597	2.95713	0.554876	5.32936	9.85575e-08	2.9283e-06
WBGene00001891	22.7639	2.89284	1.26226	2.2918	0.0219171	0.0697707
WBGene00001892	12.0237	3.74329	0.727627	5.14451	2.68217e-07	7.08074e-06
WBGene00001893	35.51	1.64344	0.319599	5.14221	2.71525e-07	7.09721e-06
WBGene00001894	21.5244	1.51597	0.383814	3.94975	7.82327e-05	0.000849001
WBGene00001895	35.51	1.64344	0.319599	5.14221	2.71525e-07	7.09721e-06
WBGene00001896	21.5244	1.51597	0.383814	3.94975	7.82327e-05	0.000849001
WBGene00001898	2377.15	1.05486	0.44107	2.39158	0.0167759	0.0571295
WBGene00001899	61.3052	2.71828	0.388432	6.99808	2.59502e-12	2.30015e-10
WBGene00001900	46.7975	3.23333	0.39974	8.08857	6.03701e-16	1.08845e-13
WBGene00001901	17.9751	3.03216	0.693808	4.37032	1.24066e-05	0.000193173
WBGene00001902	10.0663	2.30289	0.544569	4.22884	2.34902e-05	0.000323878
WBGene00001903	5.96486	2.06821	0.73724	2.80535	0.00502625	0.022995
WBGene00001904	1.70358	2.32733	1.19671	1.94478	0.0518018	0.132991
WBGene00001905	11.3245	0.84132	0.428551	1.96317	0.0496262	0.129053
WBGene00001906	54.6846	0.800544	0.343918	2.32772	0.0199272	0.0649833
WBGene00001907	1.70358	2.32733	1.19671	1.94478	0.0518018	0.132991
WBGene00001908	5.96486	2.06821	0.73724	2.80535	0.00502625	0.022995
WBGene00001909	872.5	-0.112811	0.115744	-0.974663	0.329727	0.493813
WBGene00001910	419.904	0.81931	0.173614	4.71915	2.36828e-06	4.70867e-05
WBGene00001911	682.436	0.42066	0.145076	2.89958	0.00373667	0.0182868
WBGene00001912	80.2103	1.2972	0.241991	5.36054	8.29746e-08	2.52682e-06
WBGene00001913	0.105819	0.957452	3.41398	0.28045	0.779132	NA
WBGene00001914	91.7053	1.51742	0.196283	7.73079	1.06881e-14	1.55576e-12
WBGene00001915	509.984	0.29052	0.105484	2.75415	0.00588439	0.0260278
WBGene00001916	0.558743	1.40885	2.56656	0.548923	0.583058	NA
WBGene00001917	47.6721	2.376	0.370868	6.40659	1.48814e-10	9.25915e-09
WBGene00001918	103.109	2.63789	0.348731	7.56428	3.90032e-14	5.15687e-12
WBGene00001919	97.5808	0.278812	0.219657	1.2693	0.204333	0.353577
WBGene00001920	106.157	-0.0281367	0.215227	-0.130731	0.895988	0.942814
WBGene00001921	68.5878	0.436983	0.259062	1.68679	0.0916442	0.199395
WBGene00001922	216.354	0.124782	0.161755	0.771425	0.440455	0.597388
WBGene00001923	17.9751	3.03216	0.693808	4.37032	1.24066e-05	0.000193173
WBGene00001924	10.0663	2.30289	0.544569	4.22884	2.34902e-05	0.000323878
WBGene00001925	35.51	1.64344	0.319599	5.14221	2.71525e-07	7.09721e-06
WBGene00001926	21.5244	1.51597	0.383814	3.94975	7.82327e-05	0.000849001
WBGene00001927	35.51	1.64344	0.319599	5.14221	2.71525e-07	7.09721e-06
WBGene00001928	21.5244	1.51597	0.383814	3.94975	7.82327e-05	0.000849001
WBGene00001929	97.5808	0.278812	0.219657	1.2693	0.204333	0.353577
WBGene00001930	106.157	-0.0281367	0.215227	-0.130731	0.895988	0.942814
WBGene00001931	163.881	0.357268	0.214415	1.66625	0.0956639	0.206062
WBGene00001932	182.058	0.0793901	0.188154	0.421943	0.673067	0.789068
WBGene00001933	165.486	0.28537	0.225536	1.2653	0.205765	0.355551
WBGene00001934	201.76	0.114554	0.162598	0.70452	0.481109	0.633204
WBGene00001935	150.948	0.240678	0.212731	1.13137	0.257899	0.41779
WBGene00001936	134.537	-0.238974	0.203141	-1.1764	0.239437	0.396091
WBGene00001937	85.6327	-0.0908334	0.231995	-0.391531	0.695405	0.806954
WBGene00001938	63.7715	0.273995	0.26921	1.01778	0.308785	0.47221
WBGene00001939	68.5878	0.436983	0.259062	1.68679	0.0916442	0.199395
WBGene00001940	182.058	0.0793901	0.188154	0.421943	0.673067	0.789068
WBGene00001941	137.371	0.00760651	0.225465	0.0337369	0.973087	0.98595
WBGene00001942	613.811	-0.448297	0.140514	-3.1904	0.00142075	0.00862342
WBGene00001943	1.04212	0.683064	1.26187	0.54131	0.588294	NA
WBGene00001944	0.116476	-0.200495	3.41398	-0.0587276	0.953169	NA
WBGene00001945	258.558	0.413257	0.139069	2.9716	0.00296248	0.0153103
WBGene00001946	5577	0.13611	0.114998	1.18359	0.236577	0.392675
WBGene00001947	0.170003	-0.240077	3.41398	-0.0703218	0.943937	NA
WBGene00001948	61.3882	1.16007	0.273267	4.24518	2.18418e-05	0.000305324
WBGene00001949	812.578	0.246228	0.07068	3.48371	0.000494524	0.00383861
WBGene00001950	80.5245	1.18386	0.188071	6.29477	3.07862e-10	1.74448e-08
WBGene00001951	4.20136	1.12333	0.637988	1.76074	0.0782821	0.178383
WBGene00001952	6.47319	-0.595978	0.573216	-1.03971	0.298475	0.461559
WBGene00001953	11.6415	0.480565	0.426006	1.12807	0.259289	0.4191
WBGene00001954	1.58503	0.996468	1.25507	0.793956	0.427221	0.585547
WBGene00001955	641.546	0.193902	0.13198	1.46918	0.141785	0.27312
WBGene00001956	2.10553	0.788626	0.945574	0.834018	0.404271	0.565339
WBGene00001957	0.912463	1.1731	1.49356	0.785439	0.432196	NA
WBGene00001958	46.2351	1.75518	0.322961	5.43465	5.49037e-08	1.75272e-06
WBGene00001959	0.600176	1.58744	2.25447	0.704127	0.481354	NA
WBGene00001960	20.4816	3.07545	0.481388	6.38871	1.67291e-10	1.02878e-08
WBGene00001961	0.904336	0.245655	1.59953	0.153579	0.877942	NA
WBGene00001962	0.181854	1.5309	3.41362	0.448469	0.653815	NA
WBGene00001963	50.5494	-0.442977	0.194845	-2.27348	0.0229971	0.0724816
WBGene00001964	7.52444	3.26743	0.688367	4.74664	2.06825e-06	4.21242e-05
WBGene00001965	2.5001	1.98921	0.974471	2.04132	0.041219	0.112385
WBGene00001966	10.808	1.71659	0.497568	3.44996	0.000560662	0.00421586
WBGene00001967	1.32545	3.38298	1.71812	1.969	0.0489526	NA
WBGene00001968	3.62242	1.90889	1.0362	1.8422	0.0654466	0.15681
WBGene00001971	11217.5	0.0300034	0.11795	0.254374	0.799207	0.880265
WBGene00001972	2769.38	-0.0888798	0.0517247	-1.71832	0.0857378	0.190236
WBGene00001973	6809.15	-0.222505	0.0726505	-3.06268	0.00219368	0.0121145
WBGene00001974	5481.29	-0.0427476	0.0611635	-0.698907	0.48461	0.63665
WBGene00001975	1585.44	-0.250784	0.0725863	-3.45497	0.00055035	0.00415802
WBGene00001976	604.641	1.59687	0.261492	6.10678	1.01663e-09	5.10438e-08
WBGene00001977	12607.5	-0.328333	0.0656852	-4.99859	5.77523e-07	1.36965e-05
WBGene00001978	4357.63	-0.0499124	0.122061	-0.408913	0.682603	0.796806
WBGene00001979	4035.05	-0.223108	0.0804845	-2.77206	0.00557025	0.0250149
WBGene00001980	4163.99	0.0418297	0.206629	0.202439	0.839574	0.907259
WBGene00001981	67.0498	1.23042	0.218472	5.63194	1.78193e-08	6.48442e-07
WBGene00001983	3883.14	-0.0915482	0.117071	-0.781985	0.434223	0.591821
WBGene00001984	8.82737	0.696961	0.4299	1.62122	0.104971	0.219894
WBGene00001985	1156.41	-0.112297	0.0768263	-1.4617	0.143824	0.276142
WBGene00001986	46.2796	0.785	0.250179	3.13776	0.00170244	0.00990502
WBGene00001987	7.56608	0.194654	0.46652	0.417246	0.676499	0.791624
WBGene00001988	4.69156	1.0691	0.619581	1.72553	0.0844321	0.188127
WBGene00001989	12.7862	0.776946	0.389271	1.9959	0.0459448	0.12181
WBGene00001990	5.56861	1.17813	0.585746	2.01133	0.0442904	0.118621
WBGene00001991	23.7078	0.349891	0.266019	1.31528	0.188415	0.333749
WBGene00001992	1.62138	-0.672341	1.19743	-0.561489	0.574464	0.712926
WBGene00001993	4507.56	0.703176	0.171999	4.08826	4.34628e-05	0.000532084
WBGene00001994	929.347	0.32564	0.164224	1.9829	0.0473787	0.12462
WBGene00001995	149.962	0.146132	0.15614	0.935903	0.349323	0.51362
WBGene00001996	2404.92	-0.113221	0.0851869	-1.32909	0.183818	0.328319
WBGene00001997	933.695	-0.301029	0.083666	-3.59799	0.000320685	0.00273663
WBGene00001998	1605.67	-0.203582	0.0820769	-2.48038	0.0131241	0.0475488
WBGene00001999	13282.1	-0.239371	0.0566991	-4.22177	2.42388e-05	0.000332963
WBGene00002000	12838	-0.224082	0.0972082	-2.30518	0.0211565	0.0679297
WBGene00002001	3843.95	-0.12323	0.0755224	-1.6317	0.102742	0.216395
WBGene00002002	1493.97	0.0928601	0.0779554	1.1912	0.233577	0.389156
WBGene00002003	2254.17	-0.160531	0.105287	-1.5247	0.127334	0.252757
WBGene00002004	2589.77	-0.178568	0.132206	-1.35068	0.176799	0.318942
WBGene00002005	116717	-0.400071	0.0595061	-6.72319	1.77783e-11	1.33683e-09
WBGene00002006	12.7527	0.327314	0.359198	0.911236	0.362171	0.525921
WBGene00002007	13007.5	-0.0118258	0.0670939	-0.176258	0.860091	0.920673
WBGene00002008	12327	-0.183704	0.0626386	-2.93276	0.00335968	0.01689
WBGene00002010	19582.1	-0.53636	0.131771	-4.0704	4.69324e-05	0.000565193
WBGene00002011	107.467	0.0145753	0.176647	0.082511	0.93424	0.964577
WBGene00002012	16.1422	-0.680676	0.416287	-1.63511	0.102026	0.215381
WBGene00002013	8.97235	-0.222591	0.485022	-0.45893	0.646284	0.769585
WBGene00002015	0	NA	NA	NA	NA	NA
WBGene00002016	25.0743	1.26436	0.370539	3.41221	0.000644379	0.00473101
WBGene00002017	394.296	0.897185	0.251987	3.56045	0.00037022	0.0030602
WBGene00002018	26.7243	1.55291	0.318016	4.88312	1.04419e-06	2.32359e-05
WBGene00002019	219.144	0.997194	0.227279	4.38752	1.14648e-05	0.000180457
WBGene00002020	219.144	0.997194	0.227279	4.38752	1.14648e-05	0.000180457
WBGene00002021	566.186	0.637249	0.210904	3.02152	0.00251512	0.013436
WBGene00002023	1379.74	0.304852	0.115317	2.6436	0.00820293	0.0333712
WBGene00002024	2873.01	0.400902	0.121124	3.30984	0.00093349	0.0062519
WBGene00002025	11781	-0.285581	0.102806	-2.77787	0.00547165	0.0246418
WBGene00002026	37.8735	0.604034	0.346097	1.74527	0.0809374	0.182616
WBGene00002027	13681.2	-0.242475	0.168604	-1.43813	0.150397	0.284496
WBGene00002028	1954.11	-0.233399	0.103442	-2.25632	0.0240506	0.0750416
WBGene00002029	307.916	-0.0719862	0.109177	-0.659354	0.509669	0.657592
WBGene00002030	19.2949	0.66823	0.363569	1.83797	0.0660663	0.157863
WBGene00002031	344.854	-0.0295187	0.0997185	-0.296021	0.767214	0.85886
WBGene00002032	2442.01	-0.313226	0.0821355	-3.81353	0.000136998	0.00135851
WBGene00002033	1462.09	-0.253196	0.0803409	-3.15152	0.00162426	0.00956232
WBGene00002034	3407.94	-0.352337	0.0914524	-3.85268	0.000116833	0.00119591
WBGene00002035	3823.79	-0.193492	0.138359	-1.39847	0.161971	0.299339
WBGene00002036	6372.45	-0.26165	0.0781202	-3.34933	0.000810078	0.00562728
WBGene00002037	589.855	-0.230746	0.163536	-1.41098	0.158251	0.294508
WBGene00002038	1367.46	0.26632	0.134413	1.98136	0.0475508	0.124908
WBGene00002039	170.159	0.655751	0.287261	2.28277	0.0224438	0.0711007
WBGene00002040	424.19	-0.056815	0.16234	-0.349975	0.726358	0.829153
WBGene00002041	799.291	0.0720869	0.167136	0.431307	0.666245	0.784115
WBGene00002042	730.323	-0.308529	0.0839149	-3.67669	0.000236275	0.00213482
WBGene00002043	2009.86	-0.122117	0.0887219	-1.3764	0.168697	0.308109
WBGene00002044	1043.89	0.139078	0.088683	1.56826	0.116821	0.237535
WBGene00002045	31831.8	-0.320689	0.0964359	-3.32541	0.000882889	0.0060094
WBGene00002046	1865.17	-0.229464	0.0801638	-2.86244	0.00420396	0.0200817
WBGene00002047	4629.01	-0.31193	0.0717653	-4.34653	1.38305e-05	0.00021059
WBGene00002048	400.962	0.0836526	0.164199	0.509458	0.610431	0.742754
WBGene00002050	495.025	-0.311523	0.11044	-2.82074	0.00479137	0.0221891
WBGene00002051	21.2873	2.276	0.51427	4.42569	9.61363e-06	0.000155168
WBGene00002052	2005.16	-0.375138	0.128917	-2.90991	0.0036153	0.0178083
WBGene00002053	3502.93	0.149074	0.10531	1.41558	0.156899	0.292762
WBGene00002054	1727.86	0.542602	0.147428	3.68046	0.000232815	0.00210835
WBGene00002055	199.987	0.477477	0.232593	2.05284	0.0400882	0.110213
WBGene00002056	3461.38	0.917692	0.150028	6.11679	9.54764e-10	4.83466e-08
WBGene00002057	121.186	-0.320246	0.146733	-2.18251	0.0290717	0.0865062
WBGene00002058	299.072	-0.451294	0.210436	-2.14457	0.0319873	0.0927638
WBGene00002059	6194.5	-0.176605	0.10239	-1.72482	0.0845599	0.188246
WBGene00002060	794.205	0.118701	0.0963148	1.23243	0.217788	0.370714
WBGene00002061	11710.2	-0.190063	0.0723568	-2.62675	0.00862051	0.0345437
WBGene00002062	197.466	0.300361	0.118018	2.54505	0.0109264	0.0413544
WBGene00002063	288.552	-0.159852	0.128378	-1.24517	0.21307	0.364521
WBGene00002064	21301.1	-0.384786	0.0919247	-4.18588	2.84064e-05	0.000377151
WBGene00002065	2463.55	0.40306	0.119685	3.36766	0.000758079	0.00535754
WBGene00002066	18267.8	-0.149402	0.184939	-0.807848	0.419178	0.578695
WBGene00002067	28.3498	-0.0629528	0.312205	-0.20164	0.840198	0.907534
WBGene00002068	6649.66	-0.0816172	0.0974785	-0.837284	0.402433	0.563648
WBGene00002069	113.434	0.624184	0.212205	2.94142	0.00326708	0.016545
WBGene00002070	5584.85	-0.173329	0.0874557	-1.98191	0.0474895	0.124829
WBGene00002071	1164.73	0.0765941	0.0637667	1.20116	0.229688	0.384251
WBGene00002072	4347.88	-0.257246	0.090254	-2.85025	0.00436847	0.0207143
WBGene00002073	19592.3	-0.251229	0.0817602	-3.07275	0.00212095	0.0117881
WBGene00002074	11284.6	-0.0749738	0.149145	-0.502692	0.615181	0.746042
WBGene00002075	3631.4	-0.0993382	0.176786	-0.561913	0.574175	0.712811
WBGene00002076	7599.23	-0.19613	0.0885712	-2.21438	0.0268027	0.0812324
WBGene00002077	24029.2	-0.292472	0.117181	-2.4959	0.012564	0.0460157
WBGene00002078	14229	-0.163392	0.20193	-0.809153	0.418427	0.577992
WBGene00002079	9827.57	-0.226876	0.0771089	-2.94228	0.00325805	0.0165204
WBGene00002080	3835.3	-0.125604	0.17963	-0.699235	0.484405	0.636539
WBGene00002081	1219.38	0.312041	0.12593	2.47788	0.0132165	0.0477552
WBGene00002083	20959.1	-0.193263	0.0796881	-2.42525	0.0152979	0.0532157
WBGene00002084	11.2328	0.272218	0.419796	0.648452	0.516692	0.663685
WBGene00002085	19.197	3.2126	0.601019	5.34525	9.02908e-08	2.71832e-06
WBGene00002086	10.7105	-0.398671	0.428144	-0.931162	0.35177	0.515677
WBGene00002087	29.1962	0.752493	0.298986	2.51681	0.0118422	0.043899
WBGene00002088	10.764	-0.504832	0.41907	-1.20465	0.228339	0.382923
WBGene00002089	11.6045	0.0465943	0.396915	0.117391	0.90655	0.949218
WBGene00002090	57.68	2.01428	0.462791	4.35245	1.34624e-05	0.000206172
WBGene00002091	0.269454	1.52714	3.41355	0.447376	0.654604	NA
WBGene00002092	0.596178	-0.548947	1.66169	-0.330355	0.741132	NA
WBGene00002093	2.84181	0.684581	0.863575	0.79273	0.427935	0.586189
WBGene00002094	2.41124	0.323353	0.963894	0.335466	0.737274	0.836857
WBGene00002095	2.37057	0.360752	0.862371	0.418326	0.675709	0.790969
WBGene00002096	0.107888	-0.192174	3.41398	-0.0562903	0.955111	NA
WBGene00002097	1.36906	0.617509	1.07501	0.574419	0.565684	NA
WBGene00002098	0.370036	-0.0678758	2.87857	-0.0235797	0.981188	NA
WBGene00002099	0.342174	-0.1558	2.51988	-0.0618285	0.950699	NA
WBGene00002100	76.8188	0.318895	0.196135	1.62589	0.103972	0.218435
WBGene00002101	13.4542	-0.479979	0.390947	-1.22773	0.219547	0.372708
WBGene00002102	47.7465	0.246912	0.469577	0.525817	0.599016	0.733615
WBGene00002103	0.0512216	0	3.41398	0	1	NA
WBGene00002104	0.363935	0.340344	2.86745	0.118692	0.905519	NA
WBGene00002105	10.6534	0.354657	0.442295	0.801857	0.422636	0.581399
WBGene00002106	13.362	0.0799603	0.390633	0.204694	0.837811	0.906263
WBGene00002107	13.3725	-0.15187	0.375219	-0.404752	0.68566	0.799315
WBGene00002108	0.259325	0.378373	3.145	0.120309	0.904238	NA
WBGene00002109	16.9301	0.391132	0.391373	0.999385	0.317608	0.480929
WBGene00002110	30.109	0.593895	0.282196	2.10455	0.0353303	0.0998664
WBGene00002111	13.9769	0.474936	0.441136	1.07662	0.28165	0.443408
WBGene00002112	7.58516	0.590661	0.530346	1.11373	0.265397	0.425835
WBGene00002113	17.2792	-0.806255	0.470702	-1.71288	0.0867348	0.191823
WBGene00002114	1.97464	-0.0113581	3.2222	-0.00352497	0.997187	0.998635
WBGene00002115	0.86631	0.328086	1.55346	0.211196	0.832734	NA
WBGene00002116	4.5631	0.701703	0.630673	1.11263	0.265869	0.426175
WBGene00002117	77.3218	1.294	0.214216	6.04064	1.53503e-09	7.40267e-08
WBGene00002118	3.90893	1.46178	0.706437	2.06922	0.0385251	0.106916
WBGene00002119	1.3315	0.512077	1.47629	0.346868	0.72869	NA
WBGene00002120	9.37723	2.06546	0.586657	3.52073	0.000430365	0.00345206
WBGene00002121	0	NA	NA	NA	NA	NA
WBGene00002123	84.6923	0.551119	0.245268	2.24701	0.0246396	0.0763988
WBGene00002124	989.61	0.631463	0.121927	5.17904	2.23026e-07	6.02816e-06
WBGene00002125	2084.06	0.319786	0.103872	3.07864	0.00207947	0.0116295
WBGene00002127	223.936	0.553821	0.130971	4.22859	2.35162e-05	0.000323878
WBGene00002128	10.002	0.251161	0.425408	0.590401	0.554922	0.696016
WBGene00002129	496.441	-0.325812	0.097585	-3.33875	0.000841558	0.00578517
WBGene00002130	2005.47	-0.288848	0.064627	-4.46946	7.84168e-06	0.000130279
WBGene00002131	434.342	-0.423591	0.0850663	-4.97954	6.37352e-07	1.49148e-05
WBGene00002132	116.172	0.0541018	0.173045	0.312647	0.754549	0.849417
WBGene00002133	376.97	-0.0684159	0.107073	-0.638962	0.522848	0.668884
WBGene00002134	647.377	0.141367	0.0725019	1.94983	0.0511958	0.132007
WBGene00002135	537.957	0.233753	0.0761285	3.0705	0.00213698	0.011855
WBGene00002136	4180.59	-0.164134	0.0903872	-1.81589	0.0693868	0.163313
WBGene00002137	433.286	0.423161	0.131494	3.21809	0.00129048	0.00796061
WBGene00002138	457.153	0.210967	0.126127	1.67266	0.0943941	0.203763
WBGene00002139	192.981	0.407003	0.171653	2.37108	0.017736	0.0597325
WBGene00002140	13.4193	0.93184	0.42841	2.17511	0.0296219	0.0878049
WBGene00002141	11.4317	-0.144268	0.386828	-0.372951	0.709185	0.816823
WBGene00002142	9.84731	0.411977	0.506929	0.812691	0.416395	0.576033
WBGene00002143	986.693	-0.400038	0.0918826	-4.35379	1.33802e-05	0.000205112
WBGene00002144	3933.91	-0.152574	0.077153	-1.97755	0.047979	0.125803
WBGene00002146	203.229	0.346689	0.157553	2.20046	0.0277743	0.0835864
WBGene00002147	4397.1	-0.102643	0.118785	-0.864102	0.387532	0.549962
WBGene00002148	4510.86	-0.187593	0.136169	-1.37766	0.16831	0.307579
WBGene00002149	10.4175	0.278237	0.431502	0.644812	0.519049	0.665426
WBGene00002150	14.7418	-0.195488	0.413549	-0.472708	0.636421	0.76259
WBGene00002151	73.4802	0.238932	0.235047	1.01653	0.309378	0.472843
WBGene00002152	9072.09	-0.194354	0.120176	-1.61725	0.105825	0.220982
WBGene00002153	2668.29	-0.354388	0.11498	-3.08217	0.00205499	0.011521
WBGene00002162	7337.41	-0.0417741	0.0722966	-0.577815	0.563389	0.703449
WBGene00002163	104.413	-0.249808	0.209355	-1.19322	0.232782	0.388035
WBGene00002169	8453.46	-0.235192	0.130902	-1.7967	0.0723827	0.16854
WBGene00002173	1583	0.424109	0.348537	1.21683	0.22367	0.377366
WBGene00002174	745.131	0.423236	0.188888	2.24067	0.0250473	0.0772702
WBGene00002175	806.035	-0.0356941	0.115544	-0.308922	0.757381	0.851502
WBGene00002176	160.344	0.527141	0.172509	3.05572	0.00224518	0.0123388
WBGene00002177	17.2609	-0.0542086	0.334816	-0.161906	0.87138	0.927347
WBGene00002178	34.8812	0.492991	0.232481	2.12057	0.0339582	0.0970077
WBGene00002179	268.304	0.545324	0.210073	2.59588	0.00943492	0.0369251
WBGene00002180	884.02	-0.108537	0.101881	-1.06533	0.286729	0.449485
WBGene00002181	186.879	0.269628	0.147929	1.82269	0.06835	0.161688
WBGene00002182	58.1158	0.616526	0.210417	2.93001	0.00338946	0.017002
WBGene00002183	6711.1	-0.233759	0.0625233	-3.73875	0.000184937	0.00174373
WBGene00002184	63.9786	0.325067	0.276879	1.17404	0.240379	0.397142
WBGene00002185	1351.41	-0.159741	0.0709844	-2.25037	0.0244256	0.0759578
WBGene00002186	3.88576	0.346814	0.824192	0.420792	0.673907	0.789501
WBGene00002187	534.664	0.126523	0.123903	1.02114	0.307189	0.47054
WBGene00002188	69.1749	0.532543	0.292462	1.8209	0.0686227	0.162067
WBGene00002189	831.632	0.339265	0.129445	2.62093	0.00876912	0.0349648
WBGene00002190	1110.45	0.118611	0.181863	0.652201	0.514272	0.66189
WBGene00002191	7136.93	-0.0141108	0.0597497	-0.236164	0.813305	0.890047
WBGene00002192	8303.7	-0.197995	0.230222	-0.860018	0.389779	0.552164
WBGene00002193	0.673424	-1.87537	1.64732	-1.13844	0.254937	NA
WBGene00002194	1.26243	0.269943	1.29826	0.207926	0.835287	NA
WBGene00002195	12.004	-0.121794	0.399056	-0.305205	0.76021	0.853911
WBGene00002196	5441.39	-0.0375157	0.0633908	-0.591816	0.553974	0.69536
WBGene00002198	72.5496	-0.178093	0.164659	-1.08158	0.279438	0.44115
WBGene00002199	79.9865	-0.18932	0.229296	-0.825655	0.409	0.569225
WBGene00002200	60.9901	0.12953	0.204533	0.633296	0.52654	0.671713
WBGene00002201	6749.33	-0.247027	0.122149	-2.02235	0.0431406	0.116367
WBGene00002202	9319.18	-0.0996976	0.09133	-1.09162	0.275001	0.436578
WBGene00002203	736.092	0.344328	0.138792	2.48089	0.0131056	0.0475168
WBGene00002204	0.446526	-0.983366	2.36114	-0.416479	0.67706	NA
WBGene00002205	0.0636257	0	3.41398	0	1	NA
WBGene00002206	0.230146	-0.230091	3.4103	-0.0674694	0.946208	NA
WBGene00002207	1483.65	0.00548824	0.111387	0.0492719	0.960703	0.979596
WBGene00002208	0.0650615	-0.196684	3.41398	-0.0576114	0.954058	NA
WBGene00002210	391.143	0.130957	0.156882	0.834751	0.403858	0.564846
WBGene00002211	9.4882	-0.0381733	0.477203	-0.079994	0.936242	0.965952
WBGene00002212	5.29529	-0.253899	0.560556	-0.452942	0.650591	0.773088
WBGene00002213	287.847	0.0891338	0.131008	0.68037	0.496271	0.646349
WBGene00002214	5907.54	-0.268545	0.0741131	-3.62344	0.000290707	0.00253566
WBGene00002215	995.125	0.0848719	0.0773009	1.09794	0.27223	0.433611
WBGene00002216	228.181	-0.129312	0.123109	-1.05039	0.29354	0.456698
WBGene00002217	612.064	0.404193	0.203812	1.98317	0.0473489	0.124604
WBGene00002218	6.25605	-1.10216	0.703119	-1.56753	0.116991	0.237851
WBGene00002219	5564.65	-0.379877	0.0825547	-4.60152	4.19416e-06	7.5827e-05
WBGene00002220	363.107	0.175268	0.0879682	1.99241	0.0463266	0.122592
WBGene00002221	2282.53	-0.48164	0.139113	-3.46223	0.00053572	0.00408249
WBGene00002222	27.5062	-0.156242	0.631523	-0.247406	0.804594	0.883928
WBGene00002223	4667.35	-0.106211	0.09148	-1.16103	0.245629	0.40322
WBGene00002224	22.4172	-0.128119	0.29424	-0.435423	0.663255	0.78193
WBGene00002225	7447.98	-0.418014	0.0843253	-4.95717	7.15287e-07	1.65917e-05
WBGene00002226	6607.31	-0.384002	0.0887592	-4.32633	1.51614e-05	0.000226294
WBGene00002227	0.5892	-0.412389	1.79334	-0.229956	0.818126	NA
WBGene00002228	5566.43	-0.366845	0.108093	-3.39381	0.000689285	0.00498311
WBGene00002229	11757.6	-0.357125	0.0772067	-4.62556	3.73581e-06	6.92434e-05
WBGene00002230	458.636	-0.281768	0.118224	-2.38334	0.0171562	0.0581476
WBGene00002231	4382.02	-0.215179	0.129665	-1.6595	0.0970152	0.207894
WBGene00002232	606.739	0.456464	0.188685	2.41918	0.0155557	0.053935
WBGene00002233	19.7863	1.08092	0.392394	2.75468	0.00587501	0.0259936
WBGene00002234	261.7	0.987651	0.160911	6.13786	8.36399e-10	4.32257e-08
WBGene00002235	127.004	0.0656381	0.138955	0.47237	0.636663	0.762765
WBGene00002238	14770.2	-0.2969	0.0759767	-3.90777	9.31503e-05	0.00098397
WBGene00002239	433.866	-0.0371144	0.105768	-0.350905	0.72566	0.828654
WBGene00002240	1699.32	-0.353118	0.136942	-2.57859	0.00992052	0.0384181
WBGene00002241	3186.16	-0.167304	0.0802983	-2.08353	0.0372027	0.104084
WBGene00002242	23.5765	0.353733	0.347094	1.01913	0.308141	0.47159
WBGene00002243	37.1411	0.384886	0.246629	1.56059	0.118622	0.240177
WBGene00002244	7504.49	-0.165474	0.143107	-1.15629	0.247561	0.405638
WBGene00002245	2710.37	-0.17607	0.134715	-1.30698	0.191218	0.337059
WBGene00002246	17.6692	-0.0825313	0.368151	-0.224178	0.822619	0.897022
WBGene00002247	2890.24	0.699901	0.126033	5.5533	2.80319e-08	9.73202e-07
WBGene00002248	557.917	1.10312	0.245383	4.49549	6.94087e-06	0.000117153
WBGene00002249	4858.1	-0.00702339	0.0731843	-0.0959685	0.923546	0.958462
WBGene00002250	9946.75	-0.14351	0.0913768	-1.57053	0.116292	0.236752
WBGene00002251	5733.84	-0.0626146	0.166701	-0.375611	0.707206	0.81549
WBGene00002252	29.5913	0.253779	0.373923	0.678692	0.497333	0.647123
WBGene00002253	888.627	1.16872	0.193251	6.04767	1.46955e-09	7.13026e-08
WBGene00002254	4678.03	-0.0718074	0.126254	-0.568752	0.569525	0.708756
WBGene00002255	897.143	0.588396	0.115611	5.08945	3.59105e-07	9.04375e-06
WBGene00002256	886.698	-0.147516	0.0979118	-1.50662	0.131908	0.259305
WBGene00002257	542.807	0.792244	0.213769	3.70607	0.000210497	0.00193384
WBGene00002258	4282.73	-0.110624	0.185901	-0.595069	0.551797	0.69389
WBGene00002259	345.903	-0.0229809	0.214041	-0.107367	0.914498	0.95348
WBGene00002260	35.8132	1.58653	0.387337	4.09601	4.20336e-05	0.000518992
WBGene00002261	652.49	0.156396	0.134263	1.16484	0.244082	0.401452
WBGene00002262	1571.27	-0.0629919	0.115876	-0.543614	0.586707	0.723125
WBGene00002263	11693.5	-0.849799	0.315829	-2.69069	0.0071304	0.0301471
WBGene00002264	7411.35	0.00496462	0.0738425	0.0672326	0.946397	0.971433
WBGene00002265	3992.29	0.276215	0.118244	2.33598	0.0194922	0.0639371
WBGene00002266	289.367	0.186656	0.133847	1.39455	0.163153	0.300753
WBGene00002267	806.467	0.187695	0.113586	1.65244	0.0984447	0.210105
WBGene00002268	2958.25	0.628557	0.104194	6.03258	1.61367e-09	7.75834e-08
WBGene00002269	8191.1	0.135498	0.198206	0.683624	0.494212	0.64478
WBGene00002270	13.7155	0.197108	0.538625	0.365947	0.714405	0.820813
WBGene00002271	4876.22	0.784525	0.181757	4.31634	1.58636e-05	0.000234349
WBGene00002272	2427.09	0.574785	0.12007	4.78708	1.69229e-06	3.52824e-05
WBGene00002273	4123.8	0.564306	0.141851	3.97817	6.94468e-05	0.000778137
WBGene00002274	357.815	0.923496	0.158828	5.81444	6.08371e-09	2.55355e-07
WBGene00002275	2813.62	-0.0891955	0.115721	-0.770779	0.440838	0.5975
WBGene00002276	3103.68	-0.0941856	0.0998651	-0.943129	0.345615	0.509996
WBGene00002278	693.892	-0.159909	0.104349	-1.53245	0.125411	0.250222
WBGene00002280	8268.33	0.563606	0.165744	3.40046	0.000672727	0.00489747
WBGene00002282	76.6654	1.60681	0.339114	4.73825	2.15572e-06	4.37934e-05
WBGene00002295	2085.26	0.10634	0.211932	0.501763	0.615834	0.746492
WBGene00002297	5226.33	-0.229676	0.139681	-1.64428	0.100117	0.212361
WBGene00002299	356.123	0.238341	0.16763	1.42183	0.155076	0.290182
WBGene00002324	1015.33	-0.0484889	0.0923017	-0.52533	0.599353	0.733859
WBGene00002335	2325.51	-0.131904	0.0990928	-1.33111	0.183152	0.327424
WBGene00002344	16785.1	-0.131373	0.0594786	-2.20874	0.0271929	0.0821586
WBGene00002348	483.693	0.301334	0.221293	1.3617	0.173294	0.314529
WBGene00002363	9427.66	-0.0843318	0.0985357	-0.855851	0.39208	0.554335
WBGene00002368	3686.14	-0.293798	0.0945129	-3.10855	0.00188009	0.0107416
WBGene00002393	13.152	0.449266	0.458289	0.980311	0.326932	0.491064
WBGene00002497	274.253	0.714856	0.125859	5.6798	1.34848e-08	5.19298e-07
WBGene00002583	6343.04	-0.146222	0.24076	-0.607336	0.543628	0.687153
WBGene00002601	19.2048	1.51422	0.389077	3.89182	9.94931e-05	0.00104195
WBGene00002632	697.48	0.249416	0.162574	1.53417	0.124988	0.249662
WBGene00002637	11170.4	-0.184681	0.140737	-1.31224	0.189439	0.334853
WBGene00002694	6570.77	-0.225196	0.170262	-1.32264	0.185955	0.330611
WBGene00002696	3490.45	-0.0850805	0.097344	-0.87402	0.382108	0.545149
WBGene00002717	7430.89	-0.112062	0.221191	-0.506632	0.612413	0.744278
WBGene00002783	3791.44	-0.132247	0.152567	-0.866807	0.386048	0.548779
WBGene00002804	2895.1	-0.321827	0.0798305	-4.03137	5.54518e-05	0.000642188
WBGene00002827	161.543	1.06391	0.187351	5.67869	1.35733e-08	5.21439e-07
WBGene00002845	26008.7	-0.114996	0.134125	-0.857381	0.391234	0.553513
WBGene00002850	6178.56	-0.328762	0.158245	-2.07756	0.0377503	0.1053
WBGene00002855	4090.91	-0.116517	0.0591882	-1.96858	0.0490015	0.127766
WBGene00002879	3727.12	-0.219149	0.0688457	-3.18319	0.00145661	0.00878393
WBGene00002881	165.489	0.282147	0.184305	1.53086	0.125803	0.250627
WBGene00002889	3828.24	-0.199537	0.210058	-0.949915	0.342155	0.506607
WBGene00002891	5095.35	-0.235126	0.0674174	-3.48762	0.000487342	0.00379214
WBGene00002915	2416.39	0.554799	0.134308	4.1308	3.61506e-05	0.000456297
WBGene00002957	4228.01	-0.242759	0.0553169	-4.38852	1.14123e-05	0.000180001
WBGene00002974	56.2534	0.676205	0.212628	3.18023	0.00147158	0.00886077
WBGene00002975	19.0743	0.945556	0.36614	2.5825	0.0098088	0.0380971
WBGene00002976	35.4256	0.453143	0.324545	1.39624	0.162642	0.30009
WBGene00002977	218.547	0.309414	0.178868	1.72984	0.083658	0.18692
WBGene00002978	9426.56	0.130237	0.108282	1.20276	0.22907	0.38354
WBGene00002979	574.128	0.0332933	0.10483	0.317593	0.750794	0.846631
WBGene00002980	6959.85	0.291732	0.108961	2.67741	0.00741946	0.0310144
WBGene00002981	3038.25	0.0256166	0.0637716	0.401693	0.68791	0.800784
WBGene00002982	692.652	-0.100037	0.114789	-0.871487	0.383488	0.546129
WBGene00002983	29.0102	1.12692	0.300256	3.75321	0.000174585	0.00166264
WBGene00002985	5525.92	-0.296998	0.0712736	-4.16701	3.08619e-05	0.000401028
WBGene00002986	1180.41	-0.152478	0.0869325	-1.75399	0.0794328	0.180298
WBGene00002987	5.58289	0.69253	0.618389	1.11989	0.262759	0.422872
WBGene00002988	47.2063	-0.403935	0.216032	-1.86979	0.0615132	0.150011
WBGene00002989	79.9883	0.269144	0.177026	1.52037	0.128419	0.254133
WBGene00002990	238.212	0.426943	0.138712	3.07792	0.00208451	0.0116454
WBGene00002991	163.21	0.0637621	0.169044	0.377193	0.70603	0.814948
WBGene00002992	1503.78	-0.316808	0.143535	-2.20717	0.0273019	0.0823992
WBGene00002994	6573.85	-0.251562	0.0696979	-3.60931	0.000307008	0.00264297
WBGene00002996	1364.95	-0.291666	0.124394	-2.3447	0.0190422	0.0628607
WBGene00002997	328.026	-0.0779457	0.102272	-0.76214	0.445977	0.602042
WBGene00002998	2939.66	-0.318171	0.126681	-2.51159	0.0120187	0.0443772
WBGene00002999	1019.29	-0.0297726	0.140294	-0.212216	0.831938	0.902841
WBGene00003000	41.7446	0.354466	0.22156	1.59986	0.109629	0.226894
WBGene00003001	166.212	0.664418	0.174896	3.79893	0.000145324	0.00142485
WBGene00003002	8586.21	-0.194423	0.219542	-0.885586	0.375841	0.539061
WBGene00003003	249.087	0.53595	0.244141	2.19525	0.0281458	0.0844704
WBGene00003006	144.014	0.684663	0.129582	5.28362	1.26655e-07	3.60775e-06
WBGene00003007	210.359	0.365482	0.15876	2.30211	0.0213292	0.0683793
WBGene00003008	13.7575	0.384812	0.419477	0.917362	0.358953	0.522795
WBGene00003009	5052.24	-0.182439	0.13552	-1.34622	0.178233	0.320654
WBGene00003010	1776.16	-0.115402	0.0670738	-1.72052	0.0853387	0.189474
WBGene00003011	541.802	-0.0963812	0.139582	-0.690497	0.489882	0.640564
WBGene00003012	2628.08	-0.179861	0.0978502	-1.83812	0.066044	0.157857
WBGene00003014	1336.76	0.000877708	0.0701062	0.0125197	0.990011	0.994461
WBGene00003015	62.4852	0.31916	0.205547	1.55274	0.120486	0.242869
WBGene00003017	24.6444	-0.0312355	0.313175	-0.0997381	0.920552	0.956607
WBGene00003018	19.5186	2.35264	0.514116	4.57609	4.73747e-06	8.42654e-05
WBGene00003019	137.043	0.610024	0.189871	3.21283	0.00131435	0.00808903
WBGene00003020	3900.57	-0.181208	0.138163	-1.31155	0.189674	0.335118
WBGene00003021	4593.95	-0.166785	0.153427	-1.08706	0.277008	0.43858
WBGene00003022	1832.49	-0.191702	0.082654	-2.31933	0.0203771	0.066061
WBGene00003024	97.8883	0.406044	0.144219	2.81547	0.00487054	0.022477
WBGene00003025	4022.78	-0.311126	0.104884	-2.96638	0.00301323	0.015517
WBGene00003026	15486.9	-0.265852	0.194426	-1.36737	0.17151	0.311989
WBGene00003029	13.4826	-0.226045	0.395006	-0.572258	0.567147	0.706751
WBGene00003030	3711.86	-0.239412	0.158024	-1.51504	0.129763	0.256068
WBGene00003031	10.3606	0.376909	0.442053	0.852634	0.393862	0.556012
WBGene00003033	12.6365	0.362704	0.432771	0.838096	0.401977	0.563246
WBGene00003034	3076.81	-0.252613	0.158156	-1.59724	0.110213	0.227836
WBGene00003035	946.068	0.00761373	0.132078	0.0576457	0.954031	0.975803
WBGene00003036	8188.99	-0.106153	0.0593394	-1.78891	0.0736297	0.170666
WBGene00003037	3401.13	-0.23771	0.0717078	-3.31498	0.000916493	0.00616931
WBGene00003038	688.042	-0.197953	0.0858943	-2.30462	0.021188	0.0679955
WBGene00003040	1896.23	-0.0622875	0.18578	-0.335275	0.737418	0.83696
WBGene00003041	2413.63	-0.180652	0.081026	-2.22956	0.0257769	0.0788465
WBGene00003043	3621.81	-0.0222533	0.132639	-0.167773	0.866761	0.924818
WBGene00003044	1987.54	-0.134271	0.0736606	-1.82284	0.0683282	0.161661
WBGene00003045	721.136	-0.119718	0.0885588	-1.35185	0.176422	0.318552
WBGene00003046	96.5803	0.196689	0.164021	1.19917	0.230462	0.385383
WBGene00003047	3558.7	-0.17737	0.0765993	-2.31556	0.0205824	0.0665907
WBGene00003048	2717.99	-0.110822	0.13736	-0.806798	0.419783	0.579201
WBGene00003052	10675.3	-0.157598	0.073039	-2.15772	0.0309498	0.090466
WBGene00003053	3750.49	0.263059	0.0617074	4.26301	2.01692e-05	0.000284956
WBGene00003055	1097.13	0.264299	0.160693	1.64474	0.100023	0.212332
WBGene00003056	521.164	0.077685	0.0978709	0.79375	0.427341	0.58561
WBGene00003057	2.74535	0.606516	1.23666	0.490448	0.623817	0.75226
WBGene00003058	0.790265	0.646477	1.71969	0.375927	0.706971	NA
WBGene00003059	1194.47	-0.287102	0.102042	-2.81356	0.00489965	0.0225654
WBGene00003060	3672.75	-0.0444868	0.33296	-0.13361	0.893711	0.941542
WBGene00003061	2350.89	-0.0175192	0.115601	-0.151548	0.879543	0.932623
WBGene00003062	4204.22	-0.209509	0.0806343	-2.59826	0.00936962	0.0367239
WBGene00003063	5186.84	-0.204806	0.0740338	-2.76639	0.00566813	0.0253254
WBGene00003064	1456.26	-0.284001	0.0896077	-3.16938	0.00152764	0.00913248
WBGene00003065	1801.91	-0.0528764	0.0814282	-0.649362	0.516104	0.663159
WBGene00003066	860.312	-0.140294	0.0840878	-1.66842	0.0952322	0.205348
WBGene00003067	373.03	-0.813442	0.139776	-5.81961	5.89842e-09	2.48895e-07
WBGene00003068	1188.81	-0.143722	0.240233	-0.598264	0.549664	0.692305
WBGene00003071	1280.02	0.336476	0.333291	1.00956	0.312707	0.475915
WBGene00003072	1686.28	0.347941	0.357366	0.973625	0.330243	0.494491
WBGene00003073	9653.23	-0.256965	0.126071	-2.03825	0.0415248	0.112988
WBGene00003074	1288.86	-0.384276	0.103429	-3.71535	0.000202923	0.00188169
WBGene00003075	7.00293	-0.0300475	0.623378	-0.0482011	0.961556	0.980088
WBGene00003076	1368.72	-0.0982077	0.117789	-0.833756	0.404419	0.565407
WBGene00003077	851.994	-0.0508139	0.109588	-0.463681	0.642876	0.767312
WBGene00003078	1327.24	-0.0208766	0.0891858	-0.23408	0.814923	0.891203
WBGene00003079	767.696	0.190783	0.121348	1.5722	0.115905	0.236276
WBGene00003080	692.255	-0.139316	0.101411	-1.37378	0.169511	0.309204
WBGene00003081	1001.04	-0.215108	0.131574	-1.63488	0.102075	0.215448
WBGene00003082	1735.11	-0.16414	0.0806253	-2.03584	0.0417661	0.113445
WBGene00003083	2977.36	-0.0471793	0.075234	-0.6271	0.530594	0.675147
WBGene00003084	772.238	-0.0703995	0.108088	-0.651317	0.514842	0.662112
WBGene00003085	12989	-0.219353	0.0682588	-3.21355	0.00131106	0.00807189
WBGene00003086	4591.7	-0.194851	0.109687	-1.77643	0.0756627	0.174006
WBGene00003087	654.554	-0.104539	0.08051	-1.29846	0.194128	0.340599
WBGene00003089	79.004	0.976208	0.187256	5.21323	1.85579e-07	5.07653e-06
WBGene00003090	12645.1	1.23432	0.172713	7.14668	8.88991e-13	8.8709e-11
WBGene00003091	4563.91	0.31932	0.189074	1.68886	0.091246	0.198779
WBGene00003092	26.1578	0.877355	0.556026	1.5779	0.114588	0.234315
WBGene00003093	1269.68	1.66625	0.399901	4.16665	3.09108e-05	0.000401335
WBGene00003094	4.73225	1.90912	1.05717	1.80588	0.0709367	0.16578
WBGene00003095	26.448	0.512666	0.405835	1.26324	0.206503	0.356477
WBGene00003096	1833.32	0.787606	0.441486	1.78399	0.0744253	0.172037
WBGene00003097	3838.45	0.278232	0.098798	2.81617	0.00486006	0.0224352
WBGene00003098	0.391941	-0.233559	2.42085	-0.0964779	0.923141	NA
WBGene00003099	7.61549	2.88598	0.734526	3.92905	8.52837e-05	0.000913647
WBGene00003100	8.02178	1.66159	0.642463	2.58629	0.00970165	0.0377548
WBGene00003102	22.6382	0.772484	0.309321	2.49735	0.0125125	0.0458591
WBGene00003104	10.2222	0.83857	0.450201	1.86265	0.0625109	0.15186
WBGene00003106	7.52936	0.300793	0.453361	0.663474	0.507027	0.655135
WBGene00003107	262.905	0.282765	0.175209	1.61387	0.106555	0.222068
WBGene00003111	836.154	0.164197	0.12023	1.36569	0.172038	0.312735
WBGene00003112	41.2155	0.566562	0.252337	2.24526	0.0247513	0.0766251
WBGene00003114	2.01389	0.970192	1.28657	0.754092	0.450794	0.606153
WBGene00003119	1899.91	-0.515665	0.0743403	-6.93655	4.01788e-12	3.44582e-10
WBGene00003123	3353.85	0.0897853	0.085866	1.04564	0.295725	0.458962
WBGene00003124	160.688	-0.11262	0.164991	-0.682579	0.494873	0.645324
WBGene00003129	1598.28	-0.351675	0.0773665	-4.54557	5.47868e-06	9.49379e-05
WBGene00003130	5484.23	-0.309165	0.0701736	-4.40572	1.05433e-05	0.000168485
WBGene00003132	5567.63	-0.275501	0.133384	-2.06547	0.0388786	0.107652
WBGene00003133	6575.3	-0.279758	0.165771	-1.68762	0.0914839	0.199215
[truncated: 20,296 more rows]

## Sheet: DESeq_wt_hbm
# Differential expression results: HBM vs WT
GeneID	baseMean	log2FoldChange	lfcSE	stat	pvalue	padj
WBGene00000001	2327.47	-0.173199	0.123585	-1.40145	0.161079	0.673373
WBGene00000002	57.6121	0.418648	0.255668	1.63747	0.101533	0.600486
WBGene00000003	75.3362	-0.0575604	0.292976	-0.196468	0.844244	0.964677
WBGene00000004	435.809	0.106345	0.117793	0.902809	0.366627	0.812204
WBGene00000005	177.708	-0.111083	0.204282	-0.543775	0.586597	0.886947
WBGene00000006	83.5186	0.0167078	0.228794	0.0730258	0.941786	0.988674
WBGene00000007	188.159	0.260145	0.261752	0.993863	0.32029	0.786644
WBGene00000008	9.39091	-0.925575	0.832375	-1.11197	0.266151	NA
WBGene00000009	9.59563	0.224774	0.578986	0.388221	0.697853	0.918759
WBGene00000010	1150.19	-0.165257	0.217142	-0.761054	0.446625	0.843181
WBGene00000012	2.0089	-0.596089	1.29911	-0.458843	0.646347	NA
WBGene00000013	8.21977	-0.345758	0.636998	-0.542793	0.587272	NA
WBGene00000014	0	NA	NA	NA	NA	NA
WBGene00000015	0.664163	-1.04827	3.44585	-0.304211	0.760967	NA
WBGene00000016	26.5073	-0.732837	0.589867	-1.24238	0.214098	0.720203
WBGene00000017	37.5373	-0.113886	0.44377	-0.256634	0.797462	0.95083
WBGene00000018	599.095	0.0254599	0.216488	0.117604	0.906381	0.980155
WBGene00000019	11.9428	-1.05616	0.61932	-1.70536	0.0881271	0.579375
WBGene00000020	420.465	0.280493	0.308091	0.910422	0.3626	0.809681
WBGene00000021	0.602919	-0.130078	2.63888	-0.0492928	0.960686	NA
WBGene00000022	1457.88	0.425311	0.302157	1.40758	0.159254	0.669579
WBGene00000023	11.2589	0.119962	0.592045	0.202623	0.839429	0.963742
WBGene00000024	0.132171	-1.64931	4.51318	-0.365443	0.714781	NA
WBGene00000025	0.747475	0.92373	2.20592	0.41875	0.675399	NA
WBGene00000026	0.923816	-3.2445	2.00971	-1.61441	0.106438	NA
WBGene00000027	0.318063	1.10672	3.90519	0.283398	0.776872	NA
WBGene00000028	0	NA	NA	NA	NA	NA
WBGene00000029	0	NA	NA	NA	NA	NA
WBGene00000030	0.58731	1.53716	2.47741	0.620472	0.534947	NA
WBGene00000031	3.03434	-1.63597	1.69594	-0.964637	0.334727	NA
WBGene00000032	2.70492	0.411428	1.17552	0.349996	0.726342	NA
WBGene00000033	2.01864	-2.79404	1.94825	-1.43413	0.151535	NA
WBGene00000034	4.86342	-0.722837	0.781639	-0.924771	0.355085	NA
WBGene00000035	105.618	0.0674505	0.223189	0.302212	0.76249	0.939389
WBGene00000036	137.751	0.0947565	0.272924	0.347191	0.728448	0.927803
WBGene00000037	18.2211	0.253674	0.391983	0.647157	0.51753	0.868722
WBGene00000038	3.9795	0.239012	0.91749	0.260506	0.794474	NA
WBGene00000039	88.3492	0.737717	0.279466	2.63974	0.00829696	0.217061
WBGene00000040	3237.32	0.137238	0.138671	0.989669	0.322336	0.786881
WBGene00000041	23825.2	0.0279468	0.118734	0.235372	0.81392	0.956361
WBGene00000042	2.887	-0.285322	1.12026	-0.254692	0.798961	NA
WBGene00000043	2.92308	1.8327	1.05447	1.73803	0.0822057	NA
WBGene00000044	8.62564	-0.654213	0.64142	-1.01994	0.307755	NA
WBGene00000045	2.53835	1.22991	1.20474	1.02089	0.307309	NA
WBGene00000046	3.75741	-1.04945	1.14984	-0.912697	0.361402	NA
WBGene00000047	15.0337	0.822573	0.469911	1.75049	0.0800339	0.563267
WBGene00000048	5.02817	-0.52749	0.683333	-0.771936	0.440152	NA
WBGene00000049	6.52091	0.388072	0.591487	0.656096	0.511763	NA
WBGene00000050	17.3443	-0.0287667	0.429452	-0.0669847	0.946594	0.989659
WBGene00000051	28.0386	-0.0138456	0.435772	-0.0317726	0.974653	0.995266
WBGene00000053	2.07601	-0.715801	1.23762	-0.578371	0.563014	NA
WBGene00000054	30.6953	-0.21907	0.303917	-0.720824	0.471018	0.853509
WBGene00000055	40.9145	-0.00709143	0.303888	-0.0233357	0.981382	0.99668
WBGene00000056	24.0613	0.0644821	0.515969	0.124973	0.900545	0.978644
WBGene00000057	27.7107	0.296883	0.319845	0.928209	0.353299	0.802206
WBGene00000058	8.2711	-0.16888	0.572077	-0.295205	0.767837	NA
WBGene00000059	7.07101	0.485218	0.633724	0.765661	0.443878	NA
WBGene00000060	4.11496	-0.680931	0.900909	-0.755826	0.449753	NA
WBGene00000061	2.08318	-1.52008	1.4726	-1.03224	0.301958	NA
WBGene00000062	4.80492	1.20798	0.846473	1.42707	0.153559	NA
WBGene00000063	27254.8	0.260956	0.0921045	2.83326	0.00460753	0.162163
WBGene00000064	50010.5	0.0136098	0.0626935	0.217084	0.828143	0.960754
WBGene00000065	13537.6	-0.0574408	0.114969	-0.499619	0.617344	0.896053
WBGene00000066	11896.4	0.276101	0.140627	1.96337	0.0496035	0.479363
WBGene00000067	7784.53	0.479801	0.142109	3.3763	0.00073467	0.0558262
WBGene00000068	114.509	0.180835	0.210907	0.857416	0.391215	0.821018
WBGene00000069	14.1788	0.245362	0.437781	0.560468	0.575161	0.884921
WBGene00000070	183.572	0.489343	0.200792	2.43707	0.0148069	0.292609
WBGene00000071	160.186	0.102215	0.224834	0.454623	0.64938	0.905317
WBGene00000072	145.263	0.343849	0.253042	1.35886	0.17419	0.686333
WBGene00000073	445.427	-0.177356	0.143306	-1.23761	0.215863	0.720822
WBGene00000074	924.431	-0.144724	0.1432	-1.01064	0.312188	0.783623
WBGene00000075	717.222	-0.365826	0.173252	-2.11152	0.0347272	0.418415
WBGene00000079	3888.33	0.0388971	0.227732	0.170802	0.86438	0.967325
WBGene00000080	2748.8	-0.0903194	0.0921621	-0.980006	0.327083	0.790055
WBGene00000081	2295.73	0.498309	0.128173	3.88778	0.000101165	0.0133142
WBGene00000082	14.7163	0.569893	0.829678	0.686885	0.492156	0.858807
WBGene00000083	620.276	0.38584	0.21409	1.80223	0.071509	0.550926
WBGene00000084	246.182	0.24422	0.191862	1.2729	0.203055	0.71153
WBGene00000085	10.5835	-0.600322	0.676453	-0.887456	0.374834	0.81785
WBGene00000086	180.162	0.294304	0.260805	1.12844	0.259132	0.754926
WBGene00000088	287.3	0.211437	0.173766	1.21679	0.223683	0.727904
WBGene00000089	65.9923	0.0719146	0.233951	0.307392	0.758545	0.938264
WBGene00000090	3652.73	-0.164632	0.250161	-0.658104	0.510472	0.865866
WBGene00000092	753.859	-0.191107	0.12454	-1.5345	0.124905	0.631009
WBGene00000093	542.86	-0.0375635	0.188403	-0.199378	0.841967	0.964373
WBGene00000094	857.308	-0.0100422	0.0989065	-0.101532	0.919128	0.983369
WBGene00000095	493.116	-0.0228793	0.102257	-0.223744	0.822957	0.959137
WBGene00000096	8.79214	-0.527831	0.580208	-0.909727	0.362966	NA
WBGene00000097	1163.6	-0.0028943	0.0964046	-0.0300224	0.976049	0.995266
WBGene00000098	6501.2	-0.219715	0.110323	-1.99156	0.0464192	0.466535
WBGene00000099	2420.25	-0.107692	0.0882444	-1.22038	0.222321	0.726799
WBGene00000100	1609.75	0.232887	0.185133	1.25795	0.208411	0.715428
WBGene00000101	9728.89	-0.171775	0.234114	-0.733722	0.463118	0.850163
WBGene00000102	5788.35	-0.157525	0.148348	-1.06186	0.288299	0.772105
WBGene00000103	228.399	0.113165	0.167797	0.674417	0.500046	0.862377
WBGene00000105	1587.22	-0.0178687	0.293274	-0.0609284	0.951416	0.991293
WBGene00000106	2892.44	-0.000947134	0.174607	-0.00542437	0.995672	0.99888
WBGene00000107	6654.52	-0.0852583	0.0665785	-1.28057	0.200345	0.709104
WBGene00000108	0	NA	NA	NA	NA	NA
WBGene00000109	2533.85	0.0742675	0.120087	0.618446	0.536281	0.872982
WBGene00000110	3115.24	-0.0173037	0.0979018	-0.176745	0.859708	0.967049
WBGene00000111	116.244	0.315662	0.29693	1.06308	0.287744	0.772105
WBGene00000112	2039.89	0.215355	0.133605	1.61187	0.106989	0.606759
WBGene00000113	779.639	-0.0169622	0.11598	-0.14625	0.883724	0.972304
WBGene00000114	15503	-0.0587792	0.162084	-0.362646	0.716869	0.92509
WBGene00000115	4067.05	-0.013832	0.0899331	-0.153803	0.877765	0.971251
WBGene00000116	752.436	0.731243	0.162928	4.48813	7.18511e-06	0.00158147
WBGene00000117	1345.46	0.0274771	0.0732062	0.375339	0.707408	0.922166
WBGene00000118	1285.16	0.0410735	0.116878	0.351421	0.725273	0.926498
WBGene00000120	573.767	-0.000523107	0.183371	-0.00285273	0.997724	0.999446
WBGene00000121	6937.49	-0.0734023	0.102695	-0.71476	0.474757	0.854777
WBGene00000122	5874.17	-0.0309012	0.0780563	-0.395883	0.692191	0.916841
WBGene00000123	6955.32	-0.370989	0.28636	-1.29553	0.195137	0.707904
WBGene00000133	40.9378	-0.818366	0.583426	-1.40269	0.160709	0.67332
WBGene00000134	3.34346	1.29922	0.943587	1.37689	0.168545	NA
WBGene00000135	21.0026	0.0709074	0.348754	0.203317	0.838888	0.963742
WBGene00000136	626.007	0.201586	0.197951	1.01836	0.308506	0.783102
WBGene00000137	601.215	-0.260291	0.102692	-2.53467	0.0112553	0.255124
WBGene00000138	166.851	0.275328	0.225928	1.21865	0.222975	0.727108
WBGene00000139	118.332	0.329286	0.165397	1.99088	0.0464945	0.466535
WBGene00000140	7092.56	-0.220837	0.64164	-0.344176	0.730714	0.928959
WBGene00000142	3632.08	-0.0220312	0.0710594	-0.310039	0.756531	0.938264
WBGene00000143	2869.72	-0.0881251	0.12126	-0.726746	0.467382	0.85092
WBGene00000144	775.475	0.0281471	0.116208	0.242214	0.808614	0.954459
WBGene00000145	940.447	-0.0203722	0.141977	-0.14349	0.885903	0.972462
WBGene00000146	5682.36	-0.105836	0.0860951	-1.2293	0.218961	0.723965
WBGene00000147	1002.83	-0.160428	0.0992356	-1.61663	0.105958	0.606419
WBGene00000148	1923.89	-0.118166	0.13765	-0.858457	0.39064	0.821018
WBGene00000149	2961.12	0.269159	0.192956	1.39493	0.163038	0.674025
WBGene00000150	448.507	0.283318	0.127464	2.22274	0.0262334	0.380049
WBGene00000151	2113.28	-0.101812	0.115552	-0.88109	0.378269	0.81785
WBGene00000155	6916.43	-0.114009	0.101504	-1.1232	0.261355	0.756565
WBGene00000156	4596.4	-0.203214	0.209525	-0.969878	0.332107	0.793698
WBGene00000157	474.053	-0.0924924	0.113708	-0.813422	0.415976	0.834316
WBGene00000158	2905.97	-0.229535	0.148565	-1.54501	0.122343	0.628325
WBGene00000159	1237.49	-0.00945296	0.113756	-0.0830984	0.933773	0.986474
WBGene00000160	4242.46	-0.0591322	0.167454	-0.353125	0.723995	0.926476
WBGene00000161	1554.13	-0.091811	0.200145	-0.458723	0.646433	0.904352
WBGene00000162	2886.41	-0.241269	0.111733	-2.15934	0.0308241	0.403917
WBGene00000163	3580.3	-0.143609	0.107552	-1.33525	0.181793	0.698534
WBGene00000164	476.561	-0.174992	0.108374	-1.61471	0.106374	0.606419
WBGene00000165	2761.47	-0.0779877	0.123887	-0.629505	0.529019	0.871484
WBGene00000166	7.583	0.454234	0.659491	0.688765	0.490971	NA
WBGene00000168	3308.74	-0.279296	0.184662	-1.51247	0.130415	0.63666
WBGene00000169	395.874	-0.0497223	0.152714	-0.325592	0.744733	0.934191
WBGene00000170	839.454	0.834	0.349144	2.3887	0.0169081	0.311469
WBGene00000171	12.8756	-0.31604	0.425203	-0.743269	0.457319	0.847826
WBGene00000172	257.663	0.489595	0.193327	2.53247	0.0113262	0.255459
WBGene00000173	0.307991	-2.13668	3.30782	-0.645948	0.518313	NA
WBGene00000174	9.21343	0.0682281	0.590213	0.115599	0.90797	NA
WBGene00000175	1191.98	-0.111291	0.154133	-0.722043	0.470268	0.853111
WBGene00000176	710.087	0.714403	0.311359	2.29447	0.0217637	0.348058
WBGene00000177	77.085	-0.0303439	0.391765	-0.0774543	0.938262	0.988353
WBGene00000178	867.561	0.0960635	0.0978084	0.98216	0.326021	0.790055
WBGene00000179	871.726	0.146824	0.109802	1.33717	0.181167	0.697636
WBGene00000180	273.717	0.0039274	0.119483	0.0328698	0.973778	0.995096
WBGene00000181	3541.91	-0.0227622	0.116886	-0.194739	0.845597	0.964996
WBGene00000182	8667.59	0.015164	0.0698998	0.216939	0.828256	0.960754
WBGene00000183	8696.71	-0.00280286	0.0684022	-0.0409762	0.967315	0.994224
WBGene00000184	1252.09	-0.0476102	0.111199	-0.428152	0.668541	0.911905
WBGene00000185	1.07277	0.313317	1.73927	0.180143	0.85704	NA
WBGene00000186	2016.4	-0.234755	0.176807	-1.32775	0.184262	0.698534
WBGene00000187	1165.25	-0.109226	0.0868259	-1.25798	0.208397	0.715428
WBGene00000188	28.7013	-0.443092	0.463351	-0.956278	0.338932	0.79845
WBGene00000189	525.982	-0.0894198	0.154643	-0.578233	0.563107	0.880681
WBGene00000190	99.8631	1.53976	0.484575	3.17756	0.00148521	0.0837714
WBGene00000191	27.65	1.33151	0.482812	2.75783	0.0058186	0.18206
WBGene00000192	4750.06	-0.165717	0.0993366	-1.66824	0.0952679	0.591907
WBGene00000193	3.27882	-0.679357	1.11524	-0.609159	0.542419	NA
WBGene00000195	412.031	-0.0147224	0.0958247	-0.153639	0.877894	0.971251
WBGene00000196	1178.05	0.0141994	0.0974496	0.14571	0.88415	0.972304
WBGene00000197	12537.9	-0.0261896	0.139955	-0.187128	0.85156	0.965403
WBGene00000198	5133.48	0.0725488	0.0864646	0.839057	0.401437	0.826389
WBGene00000199	2363.41	-0.19641	0.108529	-1.80975	0.0703344	0.545702
WBGene00000200	3847.48	-0.0828135	0.0912146	-0.907898	0.363932	0.81053
WBGene00000201	3044.49	-0.0500439	0.0752863	-0.664714	0.506234	0.863981
WBGene00000202	1859.82	-0.151369	0.105261	-1.43803	0.150425	0.656627
WBGene00000203	1668.73	0.0289593	0.102046	0.283788	0.776573	0.944708
WBGene00000204	1612.58	-0.0232074	0.0771149	-0.300946	0.763456	0.939966
WBGene00000205	1219.66	0.0258515	0.101747	0.254078	0.799435	0.951143
WBGene00000206	8574.96	-0.0179119	0.0976963	-0.183343	0.854529	0.96628
WBGene00000207	4696.59	0.310998	0.115932	2.68257	0.00730578	0.205224
WBGene00000208	1555.43	0.120123	0.120204	0.999323	0.317638	0.785379
WBGene00000209	4383.3	0.0854407	0.144645	0.590694	0.554726	0.877978
WBGene00000210	1780.6	0.0783243	0.112908	0.693703	0.487869	0.857143
WBGene00000211	167.445	0.101434	0.184124	0.550901	0.581702	0.885899
WBGene00000212	251.917	0.0867264	0.290118	0.298935	0.76499	0.941016
WBGene00000213	644.003	-0.66448	0.853434	-0.778595	0.436218	0.840056
WBGene00000214	61293	1.3166	0.203622	6.46591	1.00692e-10	1.16857e-07
WBGene00000215	6853.21	0.228901	0.141608	1.61644	0.105999	0.606419
WBGene00000216	20060.2	0.628317	0.148947	4.2184	2.46038e-05	0.00424449
WBGene00000217	14349.8	0.504775	0.112308	4.49454	6.97199e-06	0.00156148
WBGene00000218	11440.1	0.608165	0.163028	3.73043	0.000191151	0.0203353
WBGene00000219	35747.9	0.76049	0.202493	3.75564	0.0001729	0.0189304
WBGene00000220	31.8043	1.00425	0.539495	1.86146	0.0626795	0.521054
WBGene00000221	417.097	0.207928	0.214246	0.970512	0.331791	0.793698
WBGene00000222	370.297	-0.184606	0.175242	-1.05343	0.292142	0.773753
WBGene00000223	6273.1	-0.10089	0.116414	-0.866649	0.386134	0.820744
WBGene00000224	434.208	0.104387	0.212148	0.492045	0.622687	0.897434
WBGene00000225	373.786	-0.0815896	0.156249	-0.522177	0.601547	0.890005
WBGene00000226	4414.57	-0.136693	0.151911	-0.899821	0.368216	0.813872
WBGene00000227	2061.56	-0.155642	0.192695	-0.807713	0.419256	0.835617
WBGene00000228	2138.79	0.328192	0.225665	1.45433	0.145855	0.655909
WBGene00000229	59707.9	0.0343461	0.073401	0.467925	0.639839	0.902247
WBGene00000230	9317.16	0.127201	0.0820296	1.55067	0.12098	0.627654
WBGene00000231	9990.44	0.00194366	0.27025	0.00719208	0.994262	0.998812
WBGene00000232	54.3676	0.166469	0.278084	0.59863	0.54942	0.875605
WBGene00000233	130.443	0.289572	0.24789	1.16815	0.242747	0.742835
WBGene00000235	2315.48	0.0672371	0.129063	0.520964	0.602392	0.890705
WBGene00000236	1540.56	-0.0288095	0.115692	-0.249019	0.803346	0.953559
WBGene00000237	353.345	0.251596	0.248619	1.01197	0.311552	0.783623
WBGene00000238	165.394	0.220078	0.210418	1.04591	0.295602	0.773841
WBGene00000239	680.886	0.268708	0.137097	1.95998	0.0499984	0.480589
WBGene00000240	1163.18	-0.174062	0.206328	-0.84362	0.398882	0.825031
WBGene00000241	4.26066	-0.109246	0.960228	-0.113771	0.909419	NA
WBGene00000242	4.23539	-1.17891	0.918511	-1.2835	0.199318	NA
WBGene00000244	7.89512	-0.793349	0.686759	-1.15521	0.248006	NA
WBGene00000245	386.357	-0.139789	0.185102	-0.755198	0.45013	0.845967
WBGene00000246	54.4031	0.0725927	0.291914	0.248679	0.803609	0.95357
WBGene00000247	1282.9	-0.0868122	0.0853664	-1.01694	0.309184	0.783177
WBGene00000248	1100.42	-0.173216	0.119949	-1.44408	0.148717	0.656627
WBGene00000249	1419.15	-0.0669576	0.0984523	-0.680102	0.49644	0.860613
WBGene00000250	1316.82	-0.127395	0.0945908	-1.3468	0.178044	0.693172
WBGene00000251	2.99094	1.1149	1.00632	1.10791	0.267902	NA
WBGene00000252	0.388854	-0.657522	3.82357	-0.171966	0.863465	NA
WBGene00000253	546.043	0.251479	0.196074	1.28257	0.199643	0.709104
WBGene00000254	6295.64	-0.103673	0.180733	-0.573627	0.56622	0.882036
WBGene00000255	9.69122	0.258194	0.572791	0.450764	0.652159	0.906724
WBGene00000256	29.4081	0.0425919	0.454104	0.0937931	0.925274	0.985058
WBGene00000257	4170.37	-0.027747	0.103961	-0.266898	0.789548	0.947827
WBGene00000259	1319.68	-0.0716826	0.125236	-0.572383	0.567063	0.882774
WBGene00000262	166.407	-0.0279623	0.167266	-0.167172	0.867234	0.968573
WBGene00000263	4661.5	0.121678	0.114195	1.06553	0.286637	0.772043
WBGene00000264	1523.74	-0.208865	0.151886	-1.37514	0.169087	0.679007
WBGene00000265	1924.48	-0.125973	0.11703	-1.07642	0.281741	0.769493
WBGene00000266	274.305	0.363766	0.206748	1.75947	0.0784978	0.560754
WBGene00000267	51.8208	-0.0573755	0.228893	-0.250665	0.802073	0.952861
WBGene00000268	2407.02	-0.197963	0.159746	-1.23923	0.215259	0.720503
WBGene00000269	478.378	-0.0370276	0.103805	-0.356703	0.721314	0.925364
WBGene00000270	644.357	0.0376262	0.133411	0.282032	0.777919	0.944708
WBGene00000271	2592.77	-0.10224	0.119455	-0.855887	0.39206	0.821418
WBGene00000272	4.75912	0.679311	0.980315	0.692952	0.48834	NA
WBGene00000273	7396.36	0.468575	0.164029	2.85667	0.00428115	0.157957
WBGene00000274	3036.02	-0.230045	0.196705	-1.16949	0.242206	0.7422
WBGene00000275	7709.36	-0.0707152	0.111386	-0.634868	0.525515	0.870804
WBGene00000276	2916.11	0.0834545	0.0735884	1.13407	0.256765	0.753931
WBGene00000277	1234.95	0.247828	0.161319	1.53626	0.124474	0.631009
WBGene00000279	49.6109	0.0806957	0.297961	0.270826	0.786524	0.946975
WBGene00000280	7.67734	-0.127855	0.603344	-0.211911	0.832177	NA
WBGene00000281	907.972	0.655943	0.192663	3.40462	0.00066256	0.0515747
WBGene00000282	2037.11	0.322407	0.200561	1.60753	0.107938	0.607557
WBGene00000283	531.76	0.16724	0.145888	1.14636	0.251648	0.750558
WBGene00000284	23.8608	-0.598135	0.426731	-1.40167	0.161015	0.673373
WBGene00000285	83.5729	0.318268	0.293287	1.08518	0.277844	0.766045
WBGene00000286	72.5269	0.282121	0.231292	1.21976	0.222555	0.727108
WBGene00000287	12.511	-0.466982	0.551741	-0.846379	0.397342	0.825031
WBGene00000288	25.0953	0.157852	0.377901	0.417707	0.676162	0.915359
WBGene00000289	2117.04	-0.128064	0.136217	-0.940153	0.347139	0.801774
WBGene00000292	3359.12	-0.0280554	0.0692955	-0.404866	0.685576	0.915888
WBGene00000293	3546.53	0.0319658	0.0577322	0.553691	0.57979	0.885628
WBGene00000294	2086.2	0.147123	0.0788839	1.86505	0.0621742	0.519359
WBGene00000295	14.4409	-0.149579	0.5131	-0.291521	0.770653	0.94334
WBGene00000296	6.64586	-0.467185	0.857003	-0.545138	0.585659	NA
WBGene00000298	653.847	-0.35301	0.199068	-1.77331	0.0761774	0.55903
WBGene00000301	2440.05	-0.00693655	0.283543	-0.0244638	0.980483	0.996354
WBGene00000302	15.2959	-0.576896	0.548776	-1.05124	0.293148	0.773753
WBGene00000366	7167.77	-0.11664	0.288582	-0.404185	0.686077	0.915929
WBGene00000367	149.266	0.0519708	0.290467	0.178921	0.858	0.96687
WBGene00000368	115.182	0.0979177	0.179112	0.546685	0.584595	0.886125
WBGene00000369	4164.7	-0.117766	0.117935	-0.99857	0.318003	0.785379
WBGene00000370	1691.3	0.338202	0.166105	2.03607	0.0417431	0.44706
WBGene00000371	6529.75	0.13169	0.131172	1.00395	0.315404	0.784006
WBGene00000372	9.85198	2.07168	0.670993	3.08748	0.00201858	0.0992427
WBGene00000373	380.621	-0.202156	0.171981	-1.17546	0.239811	0.740898
WBGene00000374	177.266	0.142669	0.162681	0.876984	0.380495	0.818522
WBGene00000375	1448.13	-0.0753232	0.0906418	-0.830999	0.405974	0.82907
WBGene00000376	10582.1	-0.225764	0.17792	-1.26891	0.204474	0.712619
WBGene00000377	16910.4	-0.0829548	0.0927267	-0.894616	0.370993	0.815162
WBGene00000378	15238.5	-0.0448702	0.0909115	-0.493559	0.621618	0.89721
WBGene00000379	13610.8	-0.049546	0.0902493	-0.54899	0.583012	0.885899
WBGene00000380	22229.1	0.0405517	0.0951389	0.426236	0.669936	0.912743
WBGene00000381	13167.7	-0.05175	0.0769507	-0.672509	0.50126	0.862526
WBGene00000382	3107.29	-0.0955392	0.111563	-0.856367	0.391795	0.821418
WBGene00000383	4244.59	-0.155042	0.161623	-0.95928	0.337418	0.796206
WBGene00000386	6556.49	-0.194012	0.179197	-1.08267	0.278954	0.766659
WBGene00000387	1611.37	-0.171237	0.104237	-1.64277	0.100431	0.598741
WBGene00000388	1347.07	-0.385349	0.114998	-3.35091	0.000805454	0.0597552
WBGene00000389	0.423608	-1.65207	3.15235	-0.524076	0.600226	NA
WBGene00000390	5247.69	-0.0925772	0.12975	-0.713502	0.475535	0.854777
WBGene00000391	141.917	0.459609	0.232041	1.98072	0.0476222	0.469968
WBGene00000392	1254.12	-0.0894599	0.103105	-0.867655	0.385583	0.82012
WBGene00000393	719.327	-0.100388	0.15173	-0.661621	0.508214	0.864818
WBGene00000395	342.486	-0.60343	0.389468	-1.54937	0.121293	0.627909
WBGene00000396	2285.21	-0.362202	0.320454	-1.13028	0.258359	0.754113
WBGene00000397	47.6104	0.120811	0.339683	0.355657	0.722097	0.925811
WBGene00000399	6.17898	-0.100372	0.823687	-0.121857	0.903012	NA
WBGene00000401	18.5071	-0.141818	0.486004	-0.291805	0.770436	0.94334
WBGene00000402	17.9741	-0.483937	0.692503	-0.698824	0.484662	0.85668
WBGene00000403	834.43	-0.0728223	0.167632	-0.434419	0.663985	0.910061
WBGene00000405	7148.83	-0.131988	0.0835598	-1.57956	0.114208	0.618513
WBGene00000406	255.777	-0.248947	0.140624	-1.7703	0.0766769	0.55903
WBGene00000407	1518.3	-0.128379	0.113502	-1.13107	0.258027	0.754113
WBGene00000408	1929.53	-0.0162067	0.102227	-0.158537	0.874034	0.970412
WBGene00000409	2201.97	-0.0271086	0.142139	-0.190719	0.848746	0.965263
WBGene00000410	1062.01	-0.0451978	0.127648	-0.354082	0.723277	0.926116
WBGene00000411	7366.26	-0.115241	0.094049	-1.22533	0.22045	0.723965
WBGene00000412	42.0561	0.782062	0.298502	2.61996	0.00879401	0.224529
WBGene00000413	1640.17	-0.3576	0.149881	-2.38589	0.0170377	0.312482
WBGene00000414	707.813	0.0189613	0.163556	0.115932	0.907707	0.98052
WBGene00000415	2513.96	-0.173727	0.20502	-0.847369	0.396789	0.825031
WBGene00000416	2428.55	-0.0149088	0.0935121	-0.159432	0.873329	0.970412
WBGene00000417	6306.27	-0.198665	0.202755	-0.979829	0.327171	0.790055
WBGene00000418	1295.49	-0.198205	0.138234	-1.43384	0.151618	0.656627
WBGene00000419	4080.28	-0.292593	0.27207	-1.07543	0.282181	0.769621
WBGene00000420	2026.3	-0.141388	0.100137	-1.41195	0.157965	0.66659
WBGene00000421	6013.31	-0.127991	0.252931	-0.506032	0.612834	0.894752
WBGene00000422	194.168	-0.224768	0.180347	-1.24631	0.21265	0.717237
WBGene00000423	2973.96	-0.0992802	0.0955393	-1.03916	0.298733	0.776231
WBGene00000424	1330.83	-0.275477	0.138595	-1.98765	0.0468508	0.466899
WBGene00000425	100.118	-0.0477174	0.362293	-0.131709	0.895214	0.976444
WBGene00000426	2503.69	-0.0512885	0.0935587	-0.548196	0.583557	0.885899
WBGene00000427	0.454518	-0.0153971	2.70243	-0.00569748	0.995454	NA
WBGene00000428	3.93772	0.630963	0.826259	0.763638	0.445083	NA
WBGene00000429	2.8323	0.572844	0.879411	0.651394	0.514792	NA
WBGene00000430	8.99696	-0.173926	0.736222	-0.236241	0.813246	NA
WBGene00000431	23.1716	-0.260763	0.382933	-0.680962	0.495896	0.860136
WBGene00000432	0.162976	-1.0393	4.5163	-0.230123	0.817996	NA
WBGene00000433	5.00491	0.470257	0.893948	0.526045	0.598857	NA
WBGene00000434	2.3592	-1.03538	1.26608	-0.817782	0.413482	NA
WBGene00000435	12.2834	0.90936	0.522057	1.74188	0.0815299	0.566406
WBGene00000436	0.354893	1.26488	3.11297	0.406325	0.684504	NA
WBGene00000437	114.56	0.147957	0.305189	0.484804	0.627815	0.898674
WBGene00000438	31.0177	0.188163	0.337366	0.55774	0.577022	0.885227
WBGene00000439	23.6607	0.24587	0.480995	0.511169	0.609233	0.892935
WBGene00000440	1.2062	0.401179	1.36658	0.293564	0.769091	NA
WBGene00000441	131.894	0.234029	0.211179	1.1082	0.267774	0.760376
WBGene00000442	8.30412	-0.505131	0.650362	-0.776693	0.43734	NA
WBGene00000443	392.117	0.326712	0.146595	2.22866	0.0258362	0.37824
WBGene00000444	640.059	-0.162875	0.111094	-1.46611	0.14262	0.653886
WBGene00000445	7.93055	0.833079	0.828125	1.00598	0.314424	NA
WBGene00000446	4.15292	0.724761	0.780935	0.928069	0.353372	NA
WBGene00000447	2.44908	0.116443	1.15843	0.100518	0.919933	NA
WBGene00000448	34.1326	0.58426	0.461143	1.26698	0.205161	0.713198
WBGene00000449	57.8789	0.64335	0.530917	1.21177	0.2256	0.731338
WBGene00000450	0.269366	-1.59463	4.0742	-0.391398	0.695503	NA
WBGene00000451	13.3639	-0.157894	0.529031	-0.298459	0.765353	0.9411
WBGene00000452	5.08562	1.45436	0.736381	1.97501	0.0482672	NA
WBGene00000453	147.664	0.305798	0.353501	0.865055	0.387008	0.821018
WBGene00000454	2.15427	-0.0957373	1.14205	-0.0838292	0.933192	NA
WBGene00000455	30.1684	0.702899	0.401414	1.75106	0.0799362	0.563267
WBGene00000457	43.5643	0.262638	0.533481	0.492309	0.622501	0.89734
WBGene00000458	101.454	0.363928	0.191984	1.89561	0.0580111	0.506206
WBGene00000459	3814.22	-0.106882	0.187642	-0.569605	0.568945	0.883333
WBGene00000460	1004.56	-0.232885	0.137718	-1.69102	0.0908328	0.583286
WBGene00000461	188.71	-0.173761	0.169355	-1.02601	0.304885	0.781246
WBGene00000462	267.176	-0.285982	0.125259	-2.28312	0.0224231	0.352095
WBGene00000463	173.967	0.313506	0.336696	0.931125	0.351789	0.801929
WBGene00000464	753.701	-0.219596	0.165302	-1.32845	0.184029	0.698534
WBGene00000465	71030.3	-0.188009	0.0992914	-1.89351	0.0582899	0.507591
WBGene00000466	1813.74	-0.195783	0.140878	-1.38974	0.164609	0.675713
WBGene00000467	2106.71	-0.109018	0.107026	-1.01861	0.308388	0.783102
WBGene00000468	11.8251	1.81771	0.922032	1.97142	0.0486762	0.472908
WBGene00000469	77.1521	0.889957	0.433514	2.05289	0.0400833	0.442619
WBGene00000472	11056.7	0.116927	0.0892596	1.30996	0.190209	0.701794
WBGene00000473	61637.3	0.0308684	0.106755	0.289152	0.772465	0.944001
WBGene00000474	26061.5	0.00786857	0.115518	0.0681156	0.945694	0.989659
WBGene00000475	17334.1	0.140012	0.122792	1.14024	0.254187	0.751389
WBGene00000476	31.2807	0.0403173	0.418515	0.0963341	0.923255	0.98417
WBGene00000477	27.2316	-0.200797	0.498398	-0.402884	0.687033	0.916188
WBGene00000478	91.5769	0.0994428	0.390692	0.25453	0.799086	0.951093
WBGene00000479	76103.4	-0.014613	0.173597	-0.0841777	0.932915	0.986316
WBGene00000480	4571.97	-0.0783133	0.0752707	-1.04042	0.298144	0.775211
WBGene00000481	27.3492	0.0977619	0.320426	0.3051	0.76029	0.938853
WBGene00000482	1569.68	-0.120807	0.224559	-0.537975	0.590594	0.887622
WBGene00000483	0.739404	-1.47904	2.35127	-0.629038	0.529324	NA
WBGene00000484	3.47577	0.144313	1.17279	0.123052	0.902066	NA
WBGene00000485	35.737	-0.148017	0.453997	-0.326031	0.744401	0.934178
WBGene00000487	4.60276	1.49244	1.02209	1.46018	0.14424	NA
WBGene00000488	6.77301	0.326595	0.67108	0.48667	0.626492	NA
WBGene00000490	9.67885	0.289516	0.787161	0.367798	0.713024	0.923452
WBGene00000491	10.5983	-0.740174	0.613767	-1.20595	0.227836	0.732694
WBGene00000492	6.11261	-0.382043	0.724042	-0.527654	0.59774	NA
WBGene00000493	36.8997	-0.25068	0.28707	-0.873236	0.382535	0.818819
WBGene00000496	16464.3	-0.302617	0.187822	-1.61119	0.107138	0.606759
WBGene00000497	194.352	-0.480638	0.316614	-1.51806	0.129	0.634701
WBGene00000498	3257.4	-0.124604	0.0951595	-1.30942	0.190392	0.701854
WBGene00000499	415.167	0.0105454	0.232556	0.0453455	0.963832	0.993753
WBGene00000500	2170.52	-0.089806	0.0850896	-1.05543	0.291229	0.773702
WBGene00000501	22.4321	-0.168775	0.415138	-0.40655	0.684339	0.915888
WBGene00000502	2229.68	0.0269203	0.10206	0.263771	0.791957	0.948748
WBGene00000503	1022.01	0.165796	0.355227	0.466733	0.640691	0.902865
WBGene00000506	775.075	-0.182029	0.118524	-1.53579	0.124589	0.631009
WBGene00000507	1427.67	-0.110642	0.156981	-0.704812	0.480927	0.856184
WBGene00000508	799.841	-0.18637	0.234143	-0.795965	0.426052	0.837361
WBGene00000509	1707.89	-0.137353	0.112065	-1.22566	0.220329	0.723965
WBGene00000510	46.1338	-0.022405	0.330418	-0.0678082	0.945938	0.989659
WBGene00000511	65.9869	0.0243058	0.220117	0.110422	0.912075	0.982279
WBGene00000512	305.11	-0.387743	0.135234	-2.86721	0.00414112	0.155945
WBGene00000513	0.529695	0.328198	2.04467	0.160514	0.872476	NA
WBGene00000514	226.565	-0.158762	0.181489	-0.874771	0.381698	0.818537
WBGene00000515	526.396	0.309124	0.148061	2.08781	0.0368149	0.429348
WBGene00000516	99.8707	0.401139	0.292641	1.37075	0.170452	0.680422
WBGene00000517	1628.54	-0.131232	0.104376	-1.25729	0.208647	0.715428
WBGene00000518	52.1252	0.172138	0.234027	0.73555	0.462004	0.850089
WBGene00000519	2178.2	-0.0916202	0.103856	-0.882186	0.377676	0.81785
WBGene00000520	2099.65	-0.128153	0.0888839	-1.4418	0.149359	0.656627
WBGene00000521	1.22797	1.41433	2.32588	0.608084	0.543132	NA
WBGene00000522	583.79	0.273942	0.249312	1.09879	0.27186	0.763548
WBGene00000523	55.6805	0.0828657	0.230423	0.359625	0.719128	0.925239
WBGene00000524	52.4788	0.282644	0.223043	1.26722	0.205077	0.713198
WBGene00000525	9.8026	0.165786	0.534808	0.309992	0.756567	0.938264
WBGene00000526	54.1202	0.341205	0.236417	1.44323	0.148954	0.656627
WBGene00000527	930.03	0.184524	0.136628	1.35056	0.176835	0.690782
WBGene00000528	855.537	0.187804	0.235721	0.796721	0.425613	0.837321
WBGene00000529	26.7099	-0.0450069	0.465756	-0.0966319	0.923019	0.98417
WBGene00000530	834.501	-0.407897	0.228935	-1.78172	0.0747954	0.556829
WBGene00000531	19.7146	-0.519687	0.538956	-0.964249	0.334921	0.794131
WBGene00000532	3051.38	-0.230255	0.187781	-1.22619	0.220129	0.723965
WBGene00000533	2025.23	-0.188827	0.130511	-1.44683	0.147945	0.656627
WBGene00000534	3434.18	0.212976	0.135773	1.56861	0.116738	0.620818
WBGene00000535	4533.71	0.634338	0.204979	3.09465	0.00197048	0.0988573
WBGene00000536	569.609	-0.113506	0.11748	-0.966172	0.333958	0.793698
WBGene00000537	1955.66	-0.174457	0.14323	-1.21802	0.223217	0.727308
WBGene00000539	110.615	0.151137	0.170652	0.885645	0.375809	0.81785
WBGene00000540	439.727	-0.0777562	0.110782	-0.701885	0.482751	0.85668
WBGene00000541	109.543	0.204799	0.262132	0.781283	0.434636	0.839294
WBGene00000542	4655.42	-0.104718	0.105125	-0.996133	0.319186	0.785732
WBGene00000543	1661.6	-0.117938	0.17451	-0.675828	0.49915	0.86215
WBGene00000544	17.0445	-0.0892791	0.464331	-0.192275	0.847527	0.965263
WBGene00000545	649.069	0.101447	0.154408	0.657004	0.511178	0.866236
WBGene00000546	11.263	-0.562949	0.60072	-0.937124	0.348695	0.801774
WBGene00000547	2761.95	-0.106306	0.0902591	-1.17779	0.23888	0.740329
WBGene00000548	4603.42	-0.258928	0.239235	-1.08232	0.279112	0.7668
WBGene00000549	2275.56	-0.0861167	0.157996	-0.545055	0.585716	0.886564
WBGene00000550	10072.5	-0.0252364	0.239638	-0.10531	0.91613	0.982939
WBGene00000551	4.01749	-3.32241	4.27774	-0.776676	NA	NA
WBGene00000552	8986.1	-0.118679	0.0937323	-1.26615	0.205459	0.713297
WBGene00000553	38.2123	0.00189965	0.268943	0.0070634	0.994364	0.998812
WBGene00000554	490.905	0.0607593	0.139962	0.434113	0.664206	0.910061
WBGene00000555	0.0567398	-1.04173	4.5163	-0.23066	0.817579	NA
WBGene00000556	132.777	0.564466	0.386753	1.4595	0.144427	0.655529
WBGene00000557	130.855	0.29459	0.261522	1.12644	0.259978	0.755719
WBGene00000558	139.635	0.0306609	0.287525	0.106638	0.915077	0.982908
WBGene00000559	0	NA	NA	NA	NA	NA
WBGene00000560	3.99568	-1.76125	1.03997	-1.69355	0.0903505	NA
WBGene00000561	25.5704	-0.156973	0.601054	-0.261162	0.793967	0.949488
WBGene00000562	30.1107	0.225327	0.338418	0.665826	0.505522	0.863381
WBGene00000563	1.82955	-0.596683	1.66493	-0.358384	0.720056	NA
WBGene00000564	2603.87	-0.160721	0.157714	-1.01906	0.308172	0.783067
WBGene00000565	1903.31	-0.0877255	0.078051	-1.12395	0.261034	0.756431
WBGene00000566	2316.86	-0.0972499	0.0906296	-1.07305	0.28325	0.769628
WBGene00000567	6877.29	-0.0988469	0.0789901	-1.25138	0.210795	0.716804
WBGene00000583	43.9727	0.121282	0.251965	0.481345	0.630271	0.898919
WBGene00000584	17.99	0.276959	0.444797	0.622664	0.533505	0.872304
WBGene00000585	2811.53	-0.134065	0.13673	-0.980506	0.326836	0.790055
WBGene00000591	803.007	-0.0107669	0.177154	-0.0607771	0.951537	0.991293
WBGene00000592	1337.99	-0.0152849	0.135385	-0.112899	0.91011	0.981704
WBGene00000593	3.36476	-0.108144	0.833764	-0.129706	0.896799	NA
WBGene00000594	220.846	0.0678008	0.344964	0.196545	0.844184	0.964677
WBGene00000596	7.32974	0.267719	1.1972	0.223621	0.823052	NA
WBGene00000597	17309.3	0.291658	0.170826	1.70733	0.0877602	0.578692
WBGene00000598	0.0873667	0	4.5163	0	1	NA
WBGene00000599	146.463	-0.187223	0.461603	-0.405593	0.685042	0.915888
WBGene00000601	14.239	0.74981	0.596794	1.2564	0.208972	0.715595
WBGene00000602	11.7188	1.44572	0.667169	2.16695	0.0302384	0.400246
WBGene00000603	5.85819	-0.0340473	0.934938	-0.0364166	0.97095	NA
WBGene00000606	14.7039	-2.28267	1.17249	-1.94686	0.0515514	0.486764
WBGene00000608	8893.98	0.247032	0.219867	1.12355	0.261203	0.756431
WBGene00000609	20359.1	0.248289	0.215034	1.15465	0.248235	0.747045
WBGene00000610	0.862711	-0.00428699	1.8386	-0.00233166	0.99814	NA
WBGene00000611	68.5224	0.685664	0.307405	2.23049	0.025715	0.377765
WBGene00000612	0.0567398	-1.04173	4.5163	-0.23066	0.817579	NA
WBGene00000613	0.252673	-2.34277	4.49168	-0.52158	0.601963	NA
WBGene00000614	0.0512216	0.933076	4.50767	0.206997	0.836012	NA
WBGene00000615	47.3351	-0.15315	0.30542	-0.501441	0.616061	0.895801
WBGene00000616	18.8022	0.254211	0.46008	0.552537	0.58058	0.885628
WBGene00000617	2.68506	0.538392	1.06414	0.505943	0.612897	NA
WBGene00000618	9.26856	-1.0469	1.18105	-0.886421	0.375391	NA
WBGene00000620	379.538	0.481751	0.211982	2.2726	0.0230504	0.359023
WBGene00000621	0.269268	0	4.04841	0	1	NA
WBGene00000622	4.71183	-0.302074	0.84572	-0.35718	0.720957	NA
WBGene00000623	3.48946	0.757569	1.0219	0.741336	0.45849	NA
WBGene00000624	0.320414	-2.61118	4.48228	-0.582557	0.560192	NA
WBGene00000625	23.9459	0.44985	0.496177	0.906633	0.364601	0.811171
WBGene00000626	0.193207	0	4.5163	0	1	NA
WBGene00000627	0.470716	-2.59882	3.60127	-0.72164	0.470516	NA
WBGene00000628	0.214447	1.99269	4.22952	0.471138	0.637542	NA
WBGene00000629	0.777904	2.30787	1.92568	1.19847	0.230734	NA
WBGene00000630	22.2003	-0.523554	0.447659	-1.16954	0.242187	0.7422
WBGene00000631	0.459868	-1.60001	2.73899	-0.584159	0.559114	NA
WBGene00000632	0	NA	NA	NA	NA	NA
WBGene00000633	0.57978	-1.93569	3.46822	-0.558123	0.57676	NA
WBGene00000634	0.375714	0	4.5163	0	1	NA
WBGene00000636	9.30592	-0.366334	0.709531	-0.516304	0.605642	NA
WBGene00000637	0.42446	2.1436	4.38812	0.488501	0.625195	NA
WBGene00000638	61.7229	1.25717	0.4297	2.9257	0.00343687	0.137539
WBGene00000639	2.4935	-0.119472	1.30181	-0.0917734	0.926878	NA
WBGene00000640	11.3139	-0.564951	0.489968	-1.15304	0.248896	0.748536
WBGene00000641	3.45303	0.304502	1.16454	0.261479	0.793723	NA
WBGene00000642	0.519123	0.302085	2.21452	0.136411	0.891497	NA
WBGene00000644	38.5535	-0.130689	0.267727	-0.488141	0.62545	0.897771
WBGene00000645	1.17459	1.08081	1.58365	0.682479	0.494936	NA
WBGene00000646	10.2245	1.71664	0.615928	2.78708	0.00531859	0.173904
WBGene00000647	71.2809	0.314384	0.274308	1.1461	0.251754	0.750558
WBGene00000648	0.232233	-0.334387	4.48259	-0.0745968	0.940536	NA
WBGene00000649	4.84342	-1.33475	1.52005	-0.878097	0.379891	NA
WBGene00000650	10.0498	-4.40616	1.8401	-2.39452	0.0166423	0.307907
WBGene00000651	0.0873667	0	4.5163	0	1	NA
WBGene00000652	338.609	0.46235	0.168589	2.74247	0.00609788	0.186028
WBGene00000653	5.44303	-0.345491	0.79781	-0.433049	0.664979	NA
WBGene00000654	0	NA	NA	NA	NA	NA
WBGene00000655	0.337183	0.362905	3.24702	0.111766	0.911009	NA
WBGene00000656	16015.3	0.550224	0.165309	3.32846	0.000873286	0.0614507
WBGene00000657	65.8603	-0.0293598	0.429748	-0.0683186	0.945532	0.989659
WBGene00000658	5.77108	-0.764706	0.762972	-1.00227	0.316212	NA
WBGene00000659	1.5238	1.01016	1.44115	0.700945	0.483337	NA
WBGene00000660	7.60005	0.287432	0.753506	0.381459	0.702862	NA
WBGene00000661	4.66785	1.04233	0.77742	1.34076	0.179998	NA
WBGene00000662	5.7374	-0.320795	0.682421	-0.470084	0.638295	NA
WBGene00000663	0.762635	0.430142	2.38839	0.180097	0.857077	NA
WBGene00000664	3.26266	-0.930744	0.958847	-0.970691	0.331702	NA
WBGene00000665	7.35621	-0.882336	0.946543	-0.932167	0.35125	NA
WBGene00000666	0.579168	-1.60039	2.60923	-0.613358	0.53964	NA
WBGene00000667	32.5163	-0.682708	0.444832	-1.53475	0.124844	0.631009
WBGene00000668	12076.9	0.214938	0.186818	1.15052	0.249929	0.749368
WBGene00000669	803.764	0.055539	0.274354	0.202436	0.839576	0.963742
WBGene00000670	25256	0.591435	0.153359	3.85653	0.000115009	0.0148303
WBGene00000671	304.898	0.517708	0.239797	2.15895	0.0308543	0.403917
WBGene00000672	10.3185	-0.966232	0.625407	-1.54497	0.122354	0.628325
WBGene00000673	8114.3	0.971858	0.245304	3.96185	7.43697e-05	0.0106675
WBGene00000674	99.0645	0.714172	0.345608	2.06642	0.0387888	0.436286
WBGene00000675	26165	0.306905	0.156808	1.9572	0.0503237	0.48127
WBGene00000676	0.149649	0	4.5163	0	1	NA
WBGene00000677	7968.37	0.869954	0.184237	4.72191	2.33635e-06	0.000584819
WBGene00000678	5.2031	-0.274636	0.788675	-0.348225	0.727672	NA
WBGene00000679	1.11406	-3.44696	2.25687	-1.52732	0.126681	NA
WBGene00000680	19659.6	0.191252	0.188788	1.01305	0.311035	0.783623
WBGene00000681	25.8976	-0.778498	0.602099	-1.29297	0.196021	0.708651
WBGene00000682	0.72426	1.9642	2.09285	0.93853	0.347972	NA
WBGene00000683	2.23794	0.309663	1.58123	0.195836	0.844738	NA
WBGene00000684	6.66993	-1.44101	0.883398	-1.63121	0.102846	NA
WBGene00000685	29.3941	0.0522775	0.379757	0.13766	0.890509	0.974304
WBGene00000687	11.4363	-0.13884	0.49768	-0.278975	0.780264	0.944708
WBGene00000688	0.712397	-1.57393	2.13169	-0.738346	0.460304	NA
WBGene00000689	0.700957	1.56619	2.15311	0.727407	0.466977	NA
WBGene00000690	27.4854	-0.310688	0.297852	-1.0431	0.296903	0.774789
WBGene00000691	36.475	0.0935506	2.66789	0.0350654	0.972028	0.994861
WBGene00000692	173.496	-0.0343898	0.19287	-0.178305	0.858483	0.966915
WBGene00000693	43024	0.314765	0.20023	1.57202	0.115947	0.620818
WBGene00000694	5.02227	0.648106	0.663817	0.976332	0.3289	NA
WBGene00000695	26.7944	1.23111	1.2928	0.952288	0.340951	0.798571
WBGene00000696	37538.6	0.217395	0.180889	1.20181	0.229437	0.734036
WBGene00000697	0.657529	0.24777	2.22214	0.111501	0.911219	NA
WBGene00000698	9380.21	0.275691	0.222142	1.24105	0.214586	0.720409
WBGene00000699	13.9538	-0.212933	0.667203	-0.319143	0.749618	0.935813
WBGene00000700	0.722787	-3.2979	2.4436	-1.34961	0.177141	NA
WBGene00000701	0.820415	0	2.64827	0	1	NA
WBGene00000702	3.59542	0.931363	1.1272	0.82626	0.408657	NA
WBGene00000703	141.127	-0.0368587	0.334341	-0.110243	0.912217	0.982279
WBGene00000704	4.33335	0.23141	0.76835	0.301177	0.763279	NA
WBGene00000705	0.406074	-1.65448	3.19219	-0.518289	0.604257	NA
WBGene00000706	5.22504	-0.188299	0.862429	-0.218335	0.827168	NA
WBGene00000707	2.0751	0.589204	1.24367	0.473764	0.635668	NA
WBGene00000708	1850.31	0.808504	0.177991	4.54239	5.56193e-06	0.00126792
WBGene00000709	0.482145	0.732815	2.57551	0.284532	0.776002	NA
WBGene00000710	0.205714	0	4.5163	0	1	NA
WBGene00000711	1.35516	-2.61912	1.95945	-1.33667	0.181332	NA
WBGene00000712	166.894	0.668579	0.384249	1.73996	0.0818657	0.56729
WBGene00000713	29204.1	0.402756	0.237509	1.69575	0.0899331	0.581141
WBGene00000714	7.24037	-0.346564	0.807644	-0.429105	0.667847	NA
WBGene00000715	343.356	0.800199	0.277955	2.87888	0.00399088	0.152996
WBGene00000716	21347	0.317686	0.141437	2.24613	0.0246955	0.371957
WBGene00000717	229.605	0.385031	0.26697	1.44223	0.149238	0.656627
WBGene00000718	0.645206	-0.731693	2.29136	-0.319326	0.749479	NA
WBGene00000719	1.09301	-1.87485	2.36543	-0.792602	0.42801	NA
WBGene00000720	26.1854	-0.535181	0.493857	-1.08368	0.278509	0.766155
WBGene00000721	0	NA	NA	NA	NA	NA
WBGene00000722	42.7454	0.898006	0.611223	1.4692	0.14178	0.653886
WBGene00000723	59.5659	1.41187	0.443659	3.18233	0.00146093	0.08326
WBGene00000724	1.23259	2.42255	1.56156	1.55136	0.120815	NA
WBGene00000725	0.335553	-1.04192	3.24249	-0.321334	0.747957	NA
WBGene00000726	42.3181	-0.24248	0.295213	-0.821375	0.411433	0.833309
WBGene00000727	6.3201	-1.49967	0.828931	-1.80916	0.0704263	NA
WBGene00000728	359.895	0.36808	0.209056	1.76068	0.0782932	0.560567
WBGene00000729	0.698274	-2.84857	2.14911	-1.32547	0.185017	NA
WBGene00000730	6.12344	1.19953	0.652504	1.83835	0.0660116	NA
WBGene00000731	407.845	0.876679	0.127903	6.85426	7.16829e-12	1.01678e-08
WBGene00000732	505.485	0.64792	0.260472	2.48749	0.012865	0.270567
WBGene00000733	13629.2	0.50478	0.163263	3.09181	0.00198937	0.0992045
WBGene00000734	0.798183	-0.680014	1.8833	-0.361075	0.718043	NA
WBGene00000735	8.51745	0.597308	0.497351	1.20098	0.229759	NA
WBGene00000736	1.1038	1.20884	2.06438	0.585571	0.558164	NA
WBGene00000737	0.956498	-1.98105	2.09127	-0.947293	0.343489	NA
WBGene00000738	11.1674	-0.810786	1.29622	-0.625501	0.531642	0.872115
WBGene00000739	864.721	0.742098	0.201545	3.68206	0.000231361	0.0228958
WBGene00000740	39.9359	-0.879119	0.730344	-1.2037	0.228704	0.733049
WBGene00000741	14.8469	-0.808279	1.04631	-0.772506	0.439815	0.841821
WBGene00000742	7.52095	-0.30546	0.882674	-0.346062	0.729296	NA
WBGene00000743	3.19471	0.0141033	1.51223	0.00932619	0.992559	NA
WBGene00000744	0.0820644	0	4.5163	0	1	NA
WBGene00000745	1.39634	1.32496	1.53225	0.86472	0.387193	NA
WBGene00000746	3.00019	0.408334	1.10799	0.368534	0.712475	NA
WBGene00000747	1.83296	0.259091	1.48921	0.173978	0.861882	NA
WBGene00000748	0	NA	NA	NA	NA	NA
WBGene00000749	7.95453	-0.314804	0.615649	-0.511336	0.609116	NA
WBGene00000750	4.2791	-0.096219	0.955824	-0.100666	0.919816	NA
WBGene00000751	21189.3	0.23022	0.21128	1.08965	0.275869	0.76418
WBGene00000752	4304.79	0.599716	0.242203	2.47609	0.0132831	0.274584
WBGene00000753	5.49513	0.322103	0.77124	0.417643	0.676208	NA
WBGene00000754	34167.1	0.18384	0.185662	0.990189	0.322082	0.786881
WBGene00000755	0.0663028	-1.04173	4.5163	-0.23066	0.817579	NA
WBGene00000756	0.576736	1.45805	2.67408	0.545253	0.58558	NA
WBGene00000757	16217.1	0.182486	0.204732	0.891341	0.372746	0.817327
WBGene00000758	0.172235	-1.04186	4.5163	-0.230689	0.817557	NA
WBGene00000759	5.649	0.591242	0.687878	0.859515	0.390056	NA
WBGene00000760	6.13126	-0.0974737	0.699005	-0.139446	0.889098	NA
WBGene00000761	716.094	0.0268127	0.139699	0.191932	0.847796	0.965263
WBGene00000762	765.8	0.0708301	0.108912	0.650344	0.51547	0.867517
WBGene00000763	665.101	0.0880917	0.152618	0.577206	0.5638	0.881089
WBGene00000764	394.744	0.0406027	0.149535	0.271526	0.785986	0.94691
WBGene00000765	1852.61	-0.0143671	0.0909448	-0.157976	0.874476	0.970412
WBGene00000766	989.117	0.0926094	0.0974022	0.950793	0.341709	0.798571
WBGene00000767	2616.3	-0.0642155	0.13925	-0.461154	0.644688	0.904352
WBGene00000768	198.8	0.522577	0.166878	3.13149	0.00173921	0.0917471
WBGene00000770	2197.48	-0.109183	0.224058	-0.487298	0.626047	0.897991
WBGene00000771	1.98355	-0.717158	1.60937	-0.445614	0.655876	NA
WBGene00000772	6218.41	-0.0513445	0.183309	-0.280098	0.779402	0.944708
WBGene00000773	2665.59	-0.0423432	0.0782788	-0.540928	0.588557	0.887092
WBGene00000774	2149.37	0.0733073	0.109495	0.669502	0.503175	0.863139
WBGene00000775	124.116	0.0500727	0.190313	0.263107	0.792468	0.94894
WBGene00000776	35740.9	0.527234	0.14416	3.65727	0.000254913	0.0248414
WBGene00000777	7332.64	0.0244927	0.099922	0.245118	0.806365	0.954308
WBGene00000778	60.6901	-0.249384	0.261629	-0.953196	0.340491	0.798571
WBGene00000779	3727.59	0.409355	0.191487	2.13777	0.0325356	0.411213
WBGene00000780	268.341	0.0366378	0.199462	0.183683	0.854262	0.96628
WBGene00000781	1968.65	0.739534	0.579403	1.27637	0.201824	0.709384
WBGene00000782	0.181662	-0.256493	4.50473	-0.0569387	0.954594	NA
WBGene00000783	911.579	0.584902	0.263239	2.22194	0.0262872	0.380049
WBGene00000784	7033.74	1.02789	0.296003	3.47256	0.000515527	0.0419186
WBGene00000785	4261.58	0.112973	0.213897	0.528163	0.597386	0.888936
WBGene00000786	26700.5	0.0430592	0.0971023	0.443441	0.657447	0.908231
WBGene00000787	1079.69	0.0698238	0.147745	0.472596	0.636501	0.900118
WBGene00000788	9353.06	0.104977	0.125779	0.834619	0.403932	0.828084
WBGene00000789	1244.93	0.49701	0.195652	2.54027	0.0110766	0.254323
WBGene00000792	273.947	0.212533	0.231432	0.918336	0.358443	0.805613
WBGene00000793	805.177	-0.202098	0.268259	-0.753368	0.451229	0.846258
WBGene00000794	4186.98	-0.112455	0.0987658	-1.1386	0.254869	0.751597
WBGene00000795	516.37	-0.0175322	0.145405	-0.120575	0.904028	0.9795
WBGene00000796	4053.22	-0.081675	0.103424	-0.789711	0.429697	0.838446
WBGene00000797	440.421	-0.0832511	0.151135	-0.550839	0.581744	0.885899
WBGene00000798	630.225	-0.0101701	0.143763	-0.0707417	0.943603	0.988786
WBGene00000799	194.822	0.242058	0.311425	0.777259	0.437006	0.84031
WBGene00000800	6702.7	-0.0669653	0.102163	-0.655474	0.512163	0.866576
WBGene00000801	406.026	-0.0613592	0.173191	-0.354286	0.723124	0.926116
WBGene00000802	22919.6	-0.00129202	0.124887	-0.0103455	0.991746	0.998812
WBGene00000803	784.103	-0.27384	0.191405	-1.43068	0.152521	0.658022
WBGene00000804	2663.53	0.0096057	0.143146	0.0671043	0.946499	0.989659
WBGene00000812	2131.3	-0.168551	0.181625	-0.928017	0.353399	0.802206
WBGene00000813	2752.71	-0.127595	0.0972358	-1.31222	0.189445	0.701204
WBGene00000814	3069.4	-0.0710703	0.083736	-0.848743	0.396025	0.825008
WBGene00000815	2747.17	-0.194731	0.0959326	-2.02987	0.0423697	0.449748
WBGene00000816	2557.38	-0.134634	0.116063	-1.16001	0.246046	0.745723
WBGene00000817	2660.87	-0.0648185	0.0867379	-0.747292	0.454887	0.846867
WBGene00000818	2521.05	-0.0469255	0.0936588	-0.501026	0.616353	0.896027
WBGene00000819	46.1409	0.211052	0.368965	0.57201	0.567315	0.882782
WBGene00000820	3.04114	-0.265311	0.983178	-0.269851	0.787275	NA
WBGene00000821	1.78296	-0.970014	1.55832	-0.622474	0.53363	NA
WBGene00000822	2098.02	0.0975416	0.13198	0.739061	0.45987	0.849138
WBGene00000830	1226.9	0.478892	0.17898	2.67567	0.00745798	0.207819
WBGene00000831	1556.9	0.5271	0.207967	2.53454	0.0112595	0.255124
WBGene00000832	482.005	-0.109932	0.121831	-0.902331	0.366881	0.81242
WBGene00000833	16933	0.0256283	0.0825428	0.310485	0.756192	0.938264
WBGene00000834	3377.72	-0.14762	0.174698	-0.845004	0.398109	0.825031
WBGene00000835	854.931	-0.000853775	0.15136	-0.00564068	0.995499	0.998812
WBGene00000836	5414.91	-0.103328	0.117883	-0.876531	0.380741	0.818522
WBGene00000837	8050.47	-0.0803311	0.167171	-0.480533	0.630849	0.898919
WBGene00000838	8378.58	-0.150657	0.103573	-1.4546	0.14578	0.655909
WBGene00000839	2719.72	-0.10836	0.143914	-0.752947	0.451482	0.846258
WBGene00000840	2739.69	-0.0809859	0.142266	-0.569255	0.569183	0.883333
WBGene00000841	107.595	0.522809	0.256662	2.03696	0.0416545	0.44706
WBGene00000843	3537.94	-0.109499	0.0835818	-1.31008	0.190169	0.701794
WBGene00000845	126.132	0.0139752	0.184225	0.0758597	0.939531	0.988629
WBGene00000846	3005.81	-0.148437	0.15308	-0.969669	0.332212	0.793698
WBGene00000851	2.66266	-0.924385	1.10189	-0.83891	0.40152	NA
WBGene00000853	11.4061	0.287533	0.586094	0.490593	0.623714	0.897704
WBGene00000854	1743.24	-0.153203	0.0952523	-1.60839	0.107749	0.607557
WBGene00000857	122.733	0.0853825	0.175064	0.487721	0.625748	0.897915
WBGene00000858	58.6115	-0.00331005	0.319803	-0.0103503	0.991742	0.998812
WBGene00000859	0.099885	0	4.5163	0	1	NA
WBGene00000860	0.35933	-1.04231	3.21399	-0.324305	0.745707	NA
WBGene00000861	0.13322	0.935042	4.50776	0.207429	0.835674	NA
WBGene00000862	4.17862	-0.101008	0.858681	-0.117632	0.906359	NA
WBGene00000863	2819.55	-0.10346	0.140034	-0.738824	0.460014	0.849138
WBGene00000864	13.1283	0.633785	0.449105	1.41122	0.15818	0.666666
WBGene00000865	10418.4	-0.122744	0.0864571	-1.4197	0.155694	0.66253
WBGene00000866	5334.29	-0.128302	0.0973894	-1.31741	0.187701	0.700057
WBGene00000867	8886.58	-0.207511	0.0990942	-2.09408	0.0362526	0.42818
WBGene00000868	22457.4	-0.13301	0.0789608	-1.6845	0.0920845	0.587014
WBGene00000869	9032.6	0.0347596	0.0729531	0.476466	0.633743	0.89954
WBGene00000870	292.641	0.00201503	0.160744	0.0125357	0.989998	0.998812
WBGene00000871	5839.43	-0.146268	0.162698	-0.899017	0.368644	0.813996
WBGene00000872	2916.64	-0.000642938	0.191526	-0.00335692	0.997322	0.999238
WBGene00000874	3438.25	-0.130464	0.164521	-0.792995	0.427781	0.838446
WBGene00000875	8168.56	-0.0370112	0.115325	-0.320928	0.748265	0.935813
WBGene00000876	2809.7	-0.062755	0.111509	-0.56278	0.573584	0.88416
WBGene00000877	3021.79	0.152796	0.123448	1.23773	0.215815	0.720822
WBGene00000878	44.1819	0.0994058	0.302198	0.328942	0.742199	0.933765
WBGene00000879	5859.87	0.0812239	0.109963	0.738649	0.46012	0.849197
WBGene00000880	2131.03	0.0453704	0.088705	0.511475	0.609019	0.892935
WBGene00000881	7268.98	0.256774	0.160902	1.59584	0.110525	0.613132
WBGene00000882	406.771	0.0390467	0.228406	0.170953	0.864261	0.967325
WBGene00000883	43136.5	0.0904872	0.13502	0.670176	0.502746	0.863079
WBGene00000884	617.476	-0.256939	0.127111	-2.02137	0.043241	0.453626
WBGene00000885	1186.4	-0.0140917	0.128534	-0.109634	0.9127	0.982279
WBGene00000886	1181.58	-0.0773314	0.0794247	-0.973644	0.330233	0.792361
WBGene00000887	1148.71	-0.0992761	0.134559	-0.737786	0.460644	0.849427
WBGene00000888	1152.23	0.014969	0.125753	0.119035	0.905248	0.979966
WBGene00000889	2338	0.125932	0.197811	0.636628	0.524367	0.870804
WBGene00000890	1588.8	-0.0546402	0.0609581	-0.896357	0.370062	0.814
WBGene00000891	2349.85	-0.0950412	0.0826002	-1.15062	0.24989	0.749368
WBGene00000892	1221.47	-0.142495	0.130906	-1.08853	0.276362	0.76418
WBGene00000893	4.50354	0.275052	0.846877	0.324784	0.745344	NA
WBGene00000894	10918	-0.242125	0.168095	-1.4404	0.149754	0.656627
WBGene00000895	13.8197	0.371121	0.453665	0.818052	0.413328	0.833734
WBGene00000896	2883.22	-0.0230518	0.0869412	-0.265142	0.7909	0.948454
WBGene00000897	912.521	-0.298224	0.139721	-2.13442	0.0328083	0.411213
WBGene00000898	3126.98	-0.43667	0.242827	-1.79828	0.0721334	0.551758
WBGene00000899	586.845	0.0018628	0.147777	0.0126055	0.989942	0.998812
WBGene00000900	1269.09	-0.254887	0.180151	-1.41485	0.157112	0.665303
WBGene00000901	1142.09	0.129832	0.139128	0.933182	0.350726	0.801929
WBGene00000902	8.929	0.39656	0.801332	0.494876	0.620687	NA
WBGene00000903	43.0708	0.207457	0.347217	0.597486	0.550183	0.876311
WBGene00000904	273.759	-0.253828	0.266474	-0.952543	0.340822	0.798571
WBGene00000905	17.2129	-0.0192429	0.435221	-0.0442142	0.964734	0.993753
WBGene00000906	7.98116	-0.35805	0.607956	-0.58894	0.555901	NA
WBGene00000907	4.05407	1.5693	1.00655	1.55909	0.118976	NA
WBGene00000908	262.396	0.303194	0.224524	1.35038	0.176893	0.690798
WBGene00000910	182.403	0.187337	0.167484	1.11853	0.26334	0.758193
WBGene00000911	5425.43	-0.131338	0.257821	-0.509417	0.61046	0.893747
WBGene00000912	2530.91	-0.149542	0.238382	-0.627319	0.53045	0.872058
WBGene00000913	18867.7	-0.240012	0.189715	-1.26512	0.205829	0.713297
WBGene00000914	626.721	-0.367312	0.158761	-2.31361	0.0206889	0.340075
WBGene00000915	120591	-0.0909301	0.0894182	-1.01691	0.309197	0.783177
WBGene00000917	1037.81	0.0184013	0.12426	0.148087	0.882274	0.972304
WBGene00000920	31.4652	0.0904804	0.406326	0.22268	0.823785	0.959154
WBGene00000923	2794.56	0.0262774	0.0897838	0.292674	0.769771	0.943006
WBGene00000928	194.368	0.662589	0.580892	1.14064	0.254019	0.751389
WBGene00000929	604.344	0.132314	0.140418	0.942282	0.346048	0.801025
WBGene00000930	0.573333	1.28131	2.92974	0.437344	0.661862	NA
WBGene00000931	9793.37	0.0676154	0.12323	0.548692	0.583217	0.885899
WBGene00000932	3.2988	-1.04417	1.04068	-1.00336	0.31569	NA
WBGene00000933	1744.73	-0.0123365	0.124384	-0.0991803	0.920995	0.983692
WBGene00000934	8.81976	-0.370944	0.597964	-0.620345	0.535031	NA
WBGene00000935	11957.6	-0.0228753	0.16798	-0.136179	0.89168	0.975004
WBGene00000936	72.5894	0.15456	0.245553	0.629439	0.529062	0.871484
WBGene00000937	1528.6	-0.0779758	0.0976914	-0.798185	0.424763	0.837032
WBGene00000938	3508.45	-0.16037	0.229287	-0.699428	0.484284	0.85668
WBGene00000939	6095.86	-0.191916	0.228812	-0.838751	0.401609	0.826393
WBGene00000940	1460.86	-0.0205882	0.153543	-0.134088	0.893333	0.975643
WBGene00000941	1260.67	0.120195	0.146444	0.820756	0.411785	0.833495
WBGene00000942	953.817	0.356653	0.159373	2.23784	0.0252312	0.374973
WBGene00000950	55.2691	0.15967	0.309884	0.515258	0.606373	0.892149
WBGene00000951	11.4145	-0.078594	0.53187	-0.147769	0.882525	0.972304
WBGene00000952	7.35259	-0.28549	0.610207	-0.467857	0.639887	NA
WBGene00000953	9.54875	0.497309	0.570767	0.871299	0.383591	0.819679
WBGene00000955	16.1206	0.365246	0.543797	0.671659	0.501801	0.862769
WBGene00000958	54.4982	0.117526	0.339107	0.346574	0.728911	0.928038
WBGene00000959	498.547	0.205675	0.178676	1.15111	0.249687	0.749368
WBGene00000960	2.90613	-0.0532957	1.12562	-0.047348	0.962236	NA
WBGene00000961	818.704	0.175034	0.142284	1.23018	0.218631	0.723965
WBGene00000962	16930.2	-0.17321	0.305169	-0.567586	0.570316	0.884004
WBGene00000963	325.765	0.232913	0.161341	1.44361	0.14885	0.656627
WBGene00000964	141.649	0.216863	0.18448	1.17554	0.23978	0.740898
WBGene00000965	1977.38	-0.013904	0.0737783	-0.188456	0.850519	0.965297
WBGene00000966	188.863	0.442033	0.24173	1.82862	0.0674562	0.535031
WBGene00000967	2239.33	0.377416	0.119019	3.17106	0.00151884	0.0839373
WBGene00000968	41.3676	0.151664	0.379521	0.399621	0.689436	0.916455
WBGene00000969	99.5469	0.46438	0.211297	2.19776	0.0279659	0.389781
WBGene00000970	2098.73	-0.0957503	0.099185	-0.965371	0.334359	0.793698
WBGene00000971	98.3801	0.223401	0.236667	0.943947	0.345197	0.799715
WBGene00000972	15.2633	0.322575	0.596356	0.540909	0.58857	0.887092
WBGene00000973	521.288	0.0622177	0.197082	0.315695	0.752234	0.937062
WBGene00000974	860.869	0.0743745	0.182668	0.407156	0.683893	0.915888
WBGene00000975	2371.14	0.125288	0.110273	1.13616	0.255889	0.753211
WBGene00000976	2421.46	-0.103518	0.102354	-1.01137	0.311839	0.783623
WBGene00000977	499.327	0.279299	0.227295	1.2288	0.219148	0.723965
WBGene00000978	5.81363	-0.616665	0.877223	-0.702974	0.482072	NA
WBGene00000979	17.8716	-0.695486	0.711864	-0.976993	0.328572	0.790364
WBGene00000980	441.977	-0.600293	0.103015	-5.82721	5.63622e-09	3.42628e-06
WBGene00000981	291.715	0.415679	0.170929	2.43188	0.0150207	0.294482
WBGene00000982	505.215	-0.229908	0.113344	-2.0284	0.0425191	0.450456
WBGene00000983	137.023	0.190674	0.232347	0.820641	0.411851	0.833496
WBGene00000984	287.305	0.00652839	0.21289	0.0306656	0.975536	0.995266
WBGene00000985	3848.77	-0.0137829	0.070935	-0.194303	0.845939	0.964996
WBGene00000986	19.5815	0.737202	0.642988	1.14653	0.251577	0.750558
WBGene00000987	1670.03	-0.0277844	0.106994	-0.259681	0.79511	0.95027
WBGene00000988	1630.06	-0.242817	0.314049	-0.773183	0.439414	0.841794
WBGene00000989	27.273	0.56245	0.887705	0.6336	0.526342	0.870825
WBGene00000990	272.433	0.204147	0.143877	1.4189	0.155928	0.663082
WBGene00000991	2010.77	0.57609	0.178923	3.21976	0.00128298	0.0787192
WBGene00000992	117.029	0.0372157	0.26938	0.138153	0.890119	0.974303
WBGene00000993	629.46	-0.0315138	0.130125	-0.242181	0.80864	0.954459
WBGene00000994	1544.71	-0.14566	0.156753	-0.929231	0.352769	0.801929
WBGene00000995	1499.39	-0.343699	0.198853	-1.72841	0.083915	0.57043
WBGene00000996	2468.84	-0.0747291	0.0688379	-1.08558	0.277664	0.766045
WBGene00000998	855.189	-0.263	0.673035	-0.390767	0.69597	0.917873
WBGene00001000	1828.47	0.31946	0.148475	2.15161	0.0314285	0.404579
WBGene00001001	3472.72	-0.0415555	0.156823	-0.264983	0.791022	0.948454
WBGene00001002	2956.11	-0.119004	0.121208	-0.981816	0.32619	0.790055
WBGene00001005	8849.58	-0.0742983	0.0871169	-0.852857	0.393738	0.822205
WBGene00001006	1059.78	0.151912	0.263774	0.575918	0.564671	0.881276
WBGene00001007	3085.99	0.0455264	0.0707046	0.643896	0.519643	0.868915
WBGene00001008	755.137	0.242739	0.145545	1.6678	0.095356	0.591907
WBGene00001016	3910.92	-0.113849	0.141067	-0.80706	0.419632	0.835617
WBGene00001017	5295.86	-0.0840348	0.173904	-0.483225	0.628936	0.898723
WBGene00001018	2029.25	0.00583689	0.0719108	0.0811685	0.935308	0.98743
WBGene00001019	2265.54	-0.0320738	0.11647	-0.275382	0.783023	0.945518
WBGene00001020	1530.05	-0.23911	0.100032	-2.39035	0.0168325	0.310526
WBGene00001021	285.084	-0.0702699	0.162593	-0.432184	0.665608	0.910654
WBGene00001022	549.843	0.012073	0.120428	0.100251	0.920145	0.983471
WBGene00001023	11385.7	-0.194171	0.193714	-1.00236	0.316171	0.784546
WBGene00001025	924.757	0.0626569	0.112874	0.555107	0.578821	0.885529
WBGene00001026	2715.38	-0.145552	0.15916	-0.9145	0.360454	0.808213
WBGene00001027	1541.7	-0.107315	0.207627	-0.516863	0.605252	0.891942
WBGene00001028	1635.99	-0.077345	0.104005	-0.743664	0.45708	0.84763
WBGene00001029	7877.98	0.00370106	0.107642	0.0343831	0.972572	0.995096
WBGene00001030	10165.5	-0.0934422	0.0768404	-1.21606	0.223964	0.728252
WBGene00001031	7237.5	-0.0217404	0.0942942	-0.230559	0.817657	0.957371
WBGene00001032	716.379	-0.11053	0.0980419	-1.12737	0.259585	0.755209
WBGene00001033	749.36	0.00381115	0.16708	0.0228103	0.981802	0.996752
WBGene00001034	1789.39	-0.00628697	0.0825236	-0.0761839	0.939273	0.988629
WBGene00001035	1807.94	-0.003666	0.118052	-0.031054	0.975226	0.995266
WBGene00001036	741.918	-0.0473906	0.102498	-0.462357	0.643825	0.904271
WBGene00001037	10061.9	-0.0123115	0.079982	-0.153929	0.877666	0.971251
WBGene00001038	4915.42	0.18007	0.218798	0.822995	0.410511	0.832538
WBGene00001039	510.329	-0.0903441	0.178488	-0.506164	0.612742	0.894752
WBGene00001040	1898.62	-0.0295849	0.132017	-0.224099	0.82268	0.958943
WBGene00001041	2334.49	-0.165118	0.10399	-1.58783	0.112326	0.615693
WBGene00001042	229.35	0.317681	0.156362	2.0317	0.0421842	0.449144
WBGene00001043	2524.54	-0.0875124	0.142685	-0.613328	0.53966	0.873357
WBGene00001044	624.112	-0.214618	0.136691	-1.5701	0.116393	0.620818
WBGene00001045	791.485	-0.0169743	0.165232	-0.10273	0.918178	0.983261
WBGene00001046	1093.8	-0.129212	0.102264	-1.26351	0.206405	0.713787
WBGene00001047	5603.72	0.00458526	0.083572	0.054866	0.956245	0.992952
WBGene00001048	1251.69	-0.0818915	0.14521	-0.563952	0.572787	0.88416
WBGene00001049	2244.24	-0.124789	0.124364	-1.00341	0.315661	0.784006
WBGene00001050	975.917	-0.0555573	0.128555	-0.432166	0.665621	0.910654
WBGene00001051	4936.69	-0.121224	0.0620696	-1.95304	0.0508149	0.483616
WBGene00001052	14.367	-0.236038	0.496489	-0.475414	0.634492	0.89954
WBGene00001053	36.6884	-0.00636947	0.380196	-0.0167531	0.986634	0.998063
WBGene00001054	62.93	0.438411	0.289433	1.51472	0.129843	0.636305
WBGene00001055	563.431	-0.106417	0.139552	-0.762563	0.445724	0.843086
WBGene00001056	8314.56	-0.150875	0.159853	-0.943837	0.345253	0.799715
WBGene00001057	2684.91	-0.049332	0.107393	-0.45936	0.645976	0.904352
WBGene00001058	8977.57	0.00151099	0.0917237	0.0164733	0.986857	0.998063
WBGene00001059	127.789	0.264439	0.361925	0.730647	0.464995	0.85055
WBGene00001060	2415.45	-0.0897691	0.146912	-0.611039	0.541174	0.873357
WBGene00001061	3891.47	-0.0387238	0.158575	-0.244199	0.807077	0.954338
WBGene00001062	0.0873667	0	4.5163	0	1	NA
WBGene00001063	30.648	-0.0728944	0.306291	-0.237991	0.811888	0.955612
WBGene00001064	44.6901	1.17482	0.567641	2.06964	0.0384856	0.435943
WBGene00001065	30.9505	1.31039	0.659429	1.98716	0.0469045	0.467069
WBGene00001066	13.815	-0.652143	0.902251	-0.722796	0.469805	0.85277
WBGene00001067	9.03925	-1.37625	1.29437	-1.06326	0.287666	NA
WBGene00001068	49.1356	0.443232	0.335619	1.32064	0.186622	0.698534
WBGene00001069	36.4346	0.928488	0.778368	1.19286	0.232923	0.735103
WBGene00001070	13.1895	-1.29342	1.12994	-1.14468	0.252342	0.750558
WBGene00001071	24.453	-0.169348	0.370729	-0.456797	0.647817	0.904902
WBGene00001072	201.82	-0.284864	0.194801	-1.46233	0.14365	0.654798
WBGene00001073	2734.35	-0.0389395	0.0567256	-0.686454	0.492427	0.858807
WBGene00001074	9.63006	-2.48615	1.10441	-2.25112	0.0243779	0.369606
WBGene00001075	310.186	0.922451	0.81569	1.13088	0.258104	0.754113
WBGene00001076	371.642	0.580299	0.627006	0.925507	0.354702	0.803287
WBGene00001077	722.782	0.203385	0.146153	1.39158	0.164049	0.67471
WBGene00001078	249.31	-0.298563	0.166676	-1.79128	0.0732488	0.554294
WBGene00001079	1.47739	-0.997558	1.52144	-0.655669	0.512037	NA
WBGene00001080	1491.53	-0.307394	0.227037	-1.35394	0.175755	0.687969
WBGene00001081	2043.56	-0.0812587	0.473969	-0.171443	0.863876	0.967325
WBGene00001082	1091.71	-0.0637786	0.157684	-0.404472	0.685866	0.915888
WBGene00001085	4697.21	-0.153514	0.177889	-0.862979	0.388149	0.821018
WBGene00001086	1574.79	-0.124725	0.20095	-0.620677	0.534812	0.872304
WBGene00001087	3068	-0.258381	0.235264	-1.09826	0.272091	0.763722
WBGene00001088	3264.38	0.0178014	0.0787544	0.226037	0.821172	0.958638
WBGene00001089	645.264	0.156926	0.134802	1.16412	0.244375	0.7438
WBGene00001090	2393.53	-0.168625	0.142513	-1.18323	0.236718	0.738928
WBGene00001091	465.482	0.259083	0.2139	1.21124	0.225805	0.731815
WBGene00001092	2260.62	-0.0708334	0.0987692	-0.717161	0.473275	0.854573
WBGene00001093	5557.89	-0.12903	0.141704	-0.91056	0.362527	0.809681
WBGene00001094	7384.89	0.0530458	0.0763807	0.694492	0.487374	0.857143
WBGene00001095	935.911	-0.228458	0.0964062	-2.36974	0.0178004	0.31871
WBGene00001096	0.794882	-2.81544	2.59562	-1.08469	0.278059	NA
WBGene00001099	1579.26	0.402082	0.196814	2.04295	0.041057	0.445962
WBGene00001101	675.087	-0.243188	0.121005	-2.00974	0.0444584	0.459138
WBGene00001102	3691.29	-0.0902179	0.114125	-0.790519	0.429225	0.838446
WBGene00001103	50.8031	-0.143884	0.40803	-0.35263	0.724366	0.926481
WBGene00001104	249.952	-0.377272	0.22855	-1.65072	0.098796	0.596411
WBGene00001105	69.0948	1.07784	0.617184	1.74638	0.0807451	0.565265
WBGene00001106	0	NA	NA	NA	NA	NA
WBGene00001107	0.581407	-1.59784	3.03459	-0.526544	0.59851	NA
WBGene00001108	14.5839	2.46837	0.732673	3.36899	0.000754454	0.0569903
WBGene00001109	2.17816	0.938799	1.36592	0.687303	0.491892	NA
WBGene00001110	1854.05	-0.0347076	0.176015	-0.197186	0.843682	0.964677
WBGene00001111	6.75811	0.457579	0.66314	0.690018	0.490183	NA
WBGene00001112	2923.43	-0.179284	0.146872	-1.22068	0.222207	0.726613
WBGene00001113	175.354	0.398064	0.227733	1.74794	0.080474	0.564778
WBGene00001115	91.0167	0.112992	0.194587	0.580677	0.561458	0.879673
WBGene00001116	77.2223	0.214715	0.274372	0.78257	0.43388	0.839294
WBGene00001117	15.2047	-0.471018	0.515584	-0.913561	0.360948	0.808762
WBGene00001118	42.3433	-0.00128781	0.320786	-0.00401455	0.996797	0.999081
WBGene00001119	159.455	-0.901138	0.440263	-2.04681	0.0406763	0.444583
WBGene00001121	6.46333	0.0855693	0.800783	0.106857	0.914902	NA
WBGene00001122	9.31134	0.399005	0.557059	0.71627	0.473825	NA
WBGene00001123	28.8036	0.514577	0.368734	1.39553	0.162857	0.674025
WBGene00001127	12.7219	-0.224461	0.623599	-0.359944	0.718889	0.925239
WBGene00001129	3.82488	-1.03712	1.1245	-0.922297	0.356374	NA
WBGene00001130	2533.22	0.024855	0.213821	0.116242	0.90746	0.980448
WBGene00001131	1165.11	-0.0621822	0.176915	-0.35148	0.725228	0.926498
WBGene00001132	824.052	0.494791	0.203546	2.43086	0.0150632	0.294482
WBGene00001133	3.87285	0.826508	1.01914	0.810983	0.417376	NA
WBGene00001134	4367.42	-0.141045	0.17311	-0.814769	0.415204	0.834316
WBGene00001135	18.984	-0.202954	0.41565	-0.488282	0.62535	0.897771
WBGene00001136	7.16147	0.446192	0.588562	0.758105	0.448388	NA
WBGene00001137	22647.5	-0.128959	0.146622	-0.879539	0.379109	0.818485
WBGene00001145	352.463	-0.0698774	0.214426	-0.325881	0.744514	0.934191
WBGene00001147	32.9874	0.638906	0.525882	1.21492	0.224396	0.728921
WBGene00001148	829.528	-0.109726	0.202848	-0.540928	0.588557	0.887092
WBGene00001149	3008.74	0.372619	0.197758	1.88422	0.0595356	0.512496
WBGene00001150	60.5376	0.630799	0.295956	2.1314	0.0330565	0.411725
WBGene00001151	949.787	-0.056946	0.0979591	-0.581324	0.561022	0.879673
WBGene00001152	150.267	-0.0513889	0.18508	-0.277657	0.781276	0.944708
WBGene00001153	2950.4	0.0165098	0.0831138	0.198641	0.842543	0.964373
WBGene00001154	1746.03	-0.0193072	0.0940178	-0.205357	0.837293	0.963675
WBGene00001155	7229.47	-0.249779	0.195347	-1.27864	0.201022	0.709104
WBGene00001156	1007.11	-0.55774	0.262387	-2.12564	0.0335329	0.413605
WBGene00001157	189.529	0.518328	0.200232	2.58863	0.00963588	0.235695
WBGene00001158	14.6182	0.355195	0.538891	0.659122	0.509817	0.865815
WBGene00001159	55.1457	0.304155	0.316441	0.961173	0.336465	0.795728
WBGene00001160	3203.26	-0.044451	0.127128	-0.349655	0.726597	0.927234
WBGene00001161	1939.15	-0.0948592	0.0905626	-1.04744	0.294895	0.773841
WBGene00001162	820.777	-0.124912	0.198286	-0.629959	0.528721	0.871484
WBGene00001163	70.8235	0.102315	0.226595	0.451535	0.651604	0.906339
WBGene00001164	61.2774	-0.360107	0.230212	-1.56424	0.117762	0.621286
WBGene00001165	234.358	-0.235666	0.165053	-1.42782	0.153343	0.659115
WBGene00001166	7040.68	-0.0758527	0.141188	-0.537246	0.591098	0.887829
WBGene00001167	148713	0.125911	0.086161	1.46134	0.143922	0.655247
WBGene00001168	305814	0.111926	0.0808166	1.38494	0.166072	0.678013
WBGene00001169	9581.49	0.579151	0.161064	3.59579	0.000323411	0.0297026
WBGene00001170	44.5026	0.234205	0.287803	0.813769	0.415777	0.834316
WBGene00001171	23.5171	-0.195005	0.469854	-0.415034	0.678117	0.915484
WBGene00001172	703.258	0.065195	0.288775	0.225764	0.821385	0.958741
WBGene00001173	8659.9	-0.0804421	0.166503	-0.483128	0.629005	0.898723
WBGene00001174	14.7968	-0.311751	0.440037	-0.708466	0.478656	0.855097
WBGene00001175	150.06	-0.259349	0.139912	-1.85366	0.063788	0.522733
WBGene00001177	1407.92	0.10229	0.217819	0.469612	0.638632	0.901457
WBGene00001178	755.126	-0.143737	0.158279	-0.908121	0.363814	0.810409
WBGene00001179	489.05	-0.12915	0.215608	-0.599004	0.54917	0.875506
WBGene00001182	133.574	0.369112	0.215706	1.71118	0.0870487	0.57758
WBGene00001184	135.448	0.00621218	0.251494	0.0247011	0.980293	0.996354
WBGene00001185	1.97173	1.73509	1.3037	1.33089	0.183224	NA
WBGene00001186	1111.38	-0.208432	0.135365	-1.53978	0.123614	0.630466
WBGene00001187	225.635	0.234958	0.308423	0.761805	0.446176	0.843086
WBGene00001188	42.5115	-0.237497	0.299541	-0.792873	0.427852	0.838446
WBGene00001189	740.828	0.137165	0.175625	0.781008	0.434798	0.839479
WBGene00001190	53.489	-0.00556379	0.242757	-0.0229191	0.981715	0.996752
WBGene00001193	552.877	-0.277081	0.120452	-2.30035	0.0214283	0.344463
WBGene00001194	5740.49	-0.129392	0.178858	-0.723436	0.469412	0.852421
WBGene00001196	1724.73	0.253064	0.168489	1.50196	0.133107	0.64098
WBGene00001202	32.0299	-0.0728167	0.299005	-0.24353	0.807595	0.954359
WBGene00001204	9.66957	0.521983	0.48929	1.06682	0.286055	0.771938
WBGene00001207	74.3013	0.35027	0.286471	1.22271	0.22144	0.725213
WBGene00001208	502.736	0.38552	0.175518	2.19647	0.0280586	0.390192
WBGene00001209	14306.9	0.0248581	0.124568	0.199554	0.841829	0.964357
WBGene00001210	35.4514	1.92822	0.765837	2.51779	0.0118093	0.260398
WBGene00001211	4.30486	0.212743	0.775487	0.274335	0.783827	NA
WBGene00001214	3152.67	-0.117461	0.244747	-0.479927	0.63128	0.899203
WBGene00001215	2610.04	-0.0954668	0.253493	-0.376606	0.706466	0.921421
WBGene00001223	0.454693	1.74763	2.66294	0.656278	0.511645	NA
WBGene00001224	3018.16	-0.0330138	0.146709	-0.225029	0.821957	0.958927
WBGene00001225	9896.61	0.0396534	0.107378	0.369289	0.711912	0.923452
WBGene00001226	12852.3	0.000720942	0.14461	0.00498544	0.996022	0.998956
WBGene00001227	7565.65	0.0531349	0.0943222	0.563333	0.573208	0.88416
WBGene00001228	5182.66	-0.0169518	0.105961	-0.159981	0.872896	0.970412
WBGene00001229	4077.26	0.0141463	0.089025	0.158903	0.873746	0.970412
WBGene00001230	3675	0.111894	0.113094	0.989392	0.322471	0.786881
WBGene00001231	3182.91	-0.00141633	0.101705	-0.0139259	0.988889	0.998812
WBGene00001232	5213.77	0.0411358	0.0714077	0.57607	0.564568	0.881276
WBGene00001233	2815.98	-0.0235984	0.095939	-0.245973	0.805703	0.954049
WBGene00001234	2967.84	-0.00544843	0.0961269	-0.0566795	0.9548	0.992446
WBGene00001235	1070	0.0632469	0.11286	0.560402	0.575205	0.884921
WBGene00001236	1949.44	-0.186995	0.152957	-1.22253	0.221506	0.725213
WBGene00001237	1.11945	-3.46675	2.2626	-1.5322	0.125473	NA
WBGene00001239	5948.57	0.127076	0.0499116	2.54602	0.010896	0.252905
WBGene00001240	2694.77	0.0801838	0.133729	0.5996	0.548773	0.875506
WBGene00001241	2819.54	-0.153888	0.133678	-1.15118	0.249658	0.749368
WBGene00001242	39.3631	-0.346323	0.332384	-1.04194	0.297441	0.775207
WBGene00001243	2643.24	0.0382057	0.179518	0.212823	0.831465	0.961485
WBGene00001244	4939.77	0.621271	0.176838	3.51322	0.000442718	0.0380413
WBGene00001245	1.65209	2.10706	1.81873	1.15853	0.246646	NA
WBGene00001246	2.5371	0.925301	1.12828	0.820096	0.412161	NA
WBGene00001247	158.363	0.152706	0.178504	0.85548	0.392286	0.821418
WBGene00001248	132.057	0.289278	0.16396	1.76432	0.0776788	0.559553
WBGene00001249	278.088	-0.251824	0.216968	-1.16065	0.245785	0.745382
WBGene00001250	214.838	0.460602	0.160268	2.87396	0.00405364	0.154312
WBGene00001251	193.092	0.257999	0.209362	1.23231	0.217833	0.723429
WBGene00001252	8.07102	0.150233	0.579431	0.259277	0.795421	NA
WBGene00001253	77.2217	-0.164452	0.216895	-0.758212	0.448324	0.844877
WBGene00001258	5664.49	-0.160083	0.102214	-1.56616	0.117311	0.621286
WBGene00001259	13149	-0.13276	0.154594	-0.858767	0.390469	0.821018
WBGene00001262	4160.71	-0.0410937	0.10885	-0.377526	0.705783	0.921364
WBGene00001263	5952.02	0.285379	0.214119	1.33281	0.182595	0.698534
WBGene00001281	3105.93	-0.104368	0.113003	-0.923585	0.355702	0.803566
WBGene00001284	3207.38	-0.134345	0.159011	-0.844882	0.398177	0.825031
WBGene00001303	5298.06	0.0619177	0.0952164	0.650284	0.515509	0.867517
WBGene00001309	2127.72	-0.0691301	0.111348	-0.620845	0.534701	0.872304
WBGene00001310	15.9013	-0.913495	0.53951	-1.6932	0.0904182	0.581501
WBGene00001311	12.8093	-0.0479091	0.538777	-0.0889219	0.929144	0.985659
WBGene00001320	4518.71	-0.138327	0.092711	-1.49203	0.135692	0.646487
WBGene00001324	2232.27	-0.170691	0.0945423	-1.80545	0.0710049	0.549009
WBGene00001325	664.602	-0.0711835	0.149487	-0.476186	0.633942	0.89954
WBGene00001328	2972.69	0.389079	0.335714	1.15896	0.246473	0.745958
WBGene00001329	3404.92	0.176141	0.126186	1.39589	0.162748	0.674025
WBGene00001330	1179.4	0.251009	0.199941	1.25542	0.209328	0.716045
WBGene00001331	1258.67	0.0204948	0.113778	0.18013	0.857051	0.96687
WBGene00001332	1988.33	-0.147908	0.0979306	-1.51034	0.130958	0.637286
WBGene00001333	8494.5	0.109488	0.151105	0.724578	0.468711	0.85151
WBGene00001334	2162.48	-0.158085	0.0901161	-1.75424	0.0793898	0.561802
WBGene00001335	425.905	-0.191955	0.115188	-1.66645	0.0956246	0.591907
WBGene00001336	6815.5	0.0125914	0.0862353	0.146012	0.883912	0.972304
WBGene00001337	10452.5	0.0117871	0.146334	0.0805492	0.9358	0.987567
WBGene00001338	662.061	-0.0280593	0.114249	-0.245597	0.805994	0.954128
WBGene00001340	3222.66	-0.0454758	0.0909793	-0.499848	0.617182	0.896053
WBGene00001345	323.297	0.169702	0.161288	1.05216	0.292725	0.773753
WBGene00001352	4515.4	-0.154959	0.203317	-0.762154	0.445968	0.843086
WBGene00001358	630.419	0.0682855	0.131721	0.518409	0.604173	0.891435
WBGene00001362	14.9905	-0.201071	0.504391	-0.398641	0.690158	0.916455
WBGene00001365	825.868	-0.27746	0.205846	-1.3479	0.17769	0.692495
WBGene00001366	200.898	0.0267636	0.197763	0.135331	0.89235	0.975004
WBGene00001368	203.561	0.0321153	0.202394	0.158678	0.873923	0.970412
WBGene00001371	798.577	0.0726806	0.118001	0.615931	0.53794	0.873357
WBGene00001372	2542.23	-0.112298	0.128391	-0.874655	0.381761	0.818537
WBGene00001373	7.37552	-0.209664	0.654706	-0.320241	0.748785	NA
WBGene00001374	29.2621	-0.088418	0.36326	-0.243402	0.807694	0.954359
WBGene00001377	138.079	0.233816	0.327362	0.714242	0.475078	0.854777
WBGene00001385	11887	-0.132498	0.129244	-1.02517	0.305281	0.781398
WBGene00001386	46577.6	0.26323	0.148442	1.77329	0.0761808	0.55903
WBGene00001387	164.513	1.08361	0.236119	4.58928	4.44788e-06	0.00105151
WBGene00001388	7.52873	1.05877	0.605381	1.74893	0.0803023	NA
WBGene00001389	95.7613	-0.033919	0.273272	-0.124122	0.901219	0.978812
WBGene00001390	1751.25	-0.218305	0.122191	-1.78659	0.0740042	0.555692
WBGene00001391	26.9468	-0.52152	0.567089	-0.919645	0.357759	0.804853
WBGene00001392	628.817	-0.0833192	0.281397	-0.296091	0.767161	0.941871
WBGene00001393	8842.85	0.271618	0.0715002	3.79884	0.000145374	0.0175038
WBGene00001394	9624.52	0.285517	0.161377	1.76926	0.0768509	0.55903
WBGene00001395	1705.83	0.112044	0.171698	0.652561	0.514039	0.86685
WBGene00001396	6318.94	0.193686	0.104428	1.85473	0.0636343	0.52221
WBGene00001397	963.498	0.832224	0.257825	3.22786	0.00124719	0.0776666
WBGene00001398	7230.02	0.697354	0.17562	3.97081	7.16282e-05	0.0105397
WBGene00001399	255.858	-0.294817	0.77016	-0.3828	0.701868	0.919468
WBGene00001400	3.16611	0.0698554	1.17588	0.0594067	0.952628	NA
WBGene00001401	517.912	-0.165971	0.271781	-0.61068	0.541411	0.873357
WBGene00001402	501.057	0.0399445	0.181193	0.220453	0.825519	0.959965
WBGene00001403	327.866	0.108766	0.177037	0.614369	0.538972	0.873357
WBGene00001404	4154.49	-0.0300617	0.0694921	-0.432592	0.665311	0.910654
WBGene00001405	2731.18	-0.0883386	0.104748	-0.843341	0.399038	0.825031
WBGene00001406	644.274	-0.10888	0.159074	-0.684464	0.493682	0.8594
WBGene00001410	28.4231	0.254419	0.362834	0.7012	0.483178	0.85668
WBGene00001411	2383.03	-0.138764	0.126176	-1.09977	0.271434	0.763548
WBGene00001412	4408.26	-0.126804	0.0874019	-1.45081	0.146832	0.656627
WBGene00001413	1831.33	-0.132776	0.121956	-1.08872	0.276278	0.76418
WBGene00001414	23.1766	0.204001	0.44503	0.458398	0.646667	0.904352
WBGene00001423	18804.7	0.0790229	0.113788	0.694478	0.487383	0.857143
WBGene00001424	0.262256	-1.04734	4.5163	-0.231903	0.816614	NA
WBGene00001425	542.342	-0.0687619	0.169514	-0.405642	0.685005	0.915888
WBGene00001426	2570.19	0.0437513	0.114853	0.380934	0.703253	0.920037
WBGene00001427	9554.72	0.170334	0.111822	1.52326	0.127692	0.633795
WBGene00001428	295.345	0.371944	0.232233	1.6016	0.109244	0.610187
WBGene00001429	12.5475	0.40855	0.621878	0.656962	0.511205	0.866236
WBGene00001430	534.882	0.0832103	0.169245	0.491656	0.622962	0.897499
WBGene00001431	9872.06	0.00783593	0.0895734	0.0874806	0.93029	0.985664
WBGene00001432	69.9778	0.208106	0.285354	0.729291	0.465823	0.850796
WBGene00001433	32.9318	0.496045	0.317042	1.5646	0.117676	0.621286
WBGene00001434	30.2885	0.478807	0.494232	0.96879	0.33265	0.793698
WBGene00001435	316.422	-0.379629	0.125845	-3.01665	0.00255584	0.114663
WBGene00001436	171.434	-0.397919	0.22446	-1.77278	0.0762644	0.55903
WBGene00001437	23.0539	-0.327016	0.466307	-0.701289	0.483123	0.85668
WBGene00001438	26.7908	-0.323589	0.352225	-0.9187	0.358253	0.805327
WBGene00001439	418.571	0.133002	0.251441	0.528958	0.596835	0.888936
WBGene00001440	9.64807	-0.158369	0.664009	-0.238504	0.81149	0.955612
WBGene00001441	433.192	0.141252	0.248686	0.567992	0.57004	0.884004
WBGene00001442	4.94006	0.385139	0.775851	0.496409	0.619606	NA
WBGene00001443	3021.14	-0.220985	0.208162	-1.0616	0.288416	0.772105
WBGene00001444	112.7	-0.238917	0.406345	-0.587967	0.556555	0.878802
WBGene00001445	26.2979	0.419791	0.427169	0.982726	0.325742	0.789824
WBGene00001446	81.1944	0.103544	0.367566	0.281701	0.778172	0.944708
WBGene00001447	34.3003	0.311685	0.409726	0.760717	0.446826	0.843191
WBGene00001448	46.092	0.0415443	0.400286	0.103786	0.917339	0.983105
WBGene00001449	566.016	0.209971	0.133081	1.57777	0.114618	0.619218
WBGene00001450	32.105	-0.109272	0.395072	-0.276588	0.782096	0.94503
WBGene00001451	27.0461	-0.168717	0.409948	-0.411558	0.680664	0.915888
WBGene00001452	124.908	0.250779	0.306813	0.817368	0.413718	0.833824
WBGene00001453	161.772	0.190467	0.205032	0.928962	0.352909	0.801929
WBGene00001454	79.973	-0.191207	0.244639	-0.78159	0.434456	0.839294
WBGene00001455	72.113	0.114847	0.367136	0.31282	0.754418	0.937678
WBGene00001456	49.9321	-0.191375	0.373118	-0.512906	0.608017	0.892649
WBGene00001457	138.183	-0.0252759	0.324683	-0.0778479	0.937949	0.988105
WBGene00001458	45.2856	0.101487	0.314925	0.322259	0.747256	0.935753
WBGene00001459	70.343	-0.354362	0.324723	-1.09127	0.275152	0.76418
WBGene00001460	80.1699	-0.186384	0.300075	-0.621124	0.534518	0.872304
WBGene00001461	132.417	0.0155564	0.26877	0.05788	0.953844	0.99215
WBGene00001462	44.9801	0.0211406	0.358528	0.0589649	0.95298	0.991685
WBGene00001463	15.5187	0.160884	0.445263	0.361323	0.717858	0.925239
WBGene00001464	15.4169	0.000616855	0.535649	0.0011516	0.999081	0.999785
WBGene00001465	120.172	0.218146	0.182513	1.19523	0.231996	0.735103
WBGene00001466	17.7563	-0.602794	0.448707	-1.3434	0.179142	0.695114
WBGene00001468	31.7116	0.167683	0.352241	0.476046	0.634041	0.89954
WBGene00001470	1403.35	-0.288591	0.177691	-1.62412	0.104351	0.603051
WBGene00001475	89.2939	0.881108	0.417287	2.11151	0.0347283	0.418415
WBGene00001476	272.061	0.553636	0.284558	1.9456	0.0517032	0.487038
WBGene00001477	77.8755	-0.159528	0.607228	-0.262714	0.792771	0.949035
WBGene00001478	158.873	0.215922	0.2066	1.04512	0.295967	0.773927
WBGene00001479	326.937	0.060645	0.190378	0.318551	0.750067	0.936008
WBGene00001480	261.374	0.471558	0.236547	1.99351	0.0462057	0.466535
WBGene00001481	640.15	-0.358697	0.152679	-2.34935	0.0188061	0.324869
WBGene00001482	1103.94	-0.190249	0.117977	-1.6126	0.106832	0.606419
WBGene00001483	5.79539	-0.0235405	0.86763	-0.027132	0.978354	NA
WBGene00001484	464.863	-0.135198	0.152638	-0.885739	0.375758	0.81785
WBGene00001485	1746.37	0.0167527	0.100337	0.166964	0.867398	0.968573
WBGene00001486	396.165	-0.0841285	0.164991	-0.509898	0.610123	0.893624
WBGene00001487	2.64596	0.748731	0.912466	0.820557	0.411899	NA
WBGene00001488	5449.47	-0.136743	0.129861	-1.053	0.29234	0.773753
WBGene00001489	471.262	0.312989	0.172808	1.81119	0.0701107	0.544755
WBGene00001490	145.481	-0.530439	0.235155	-2.2557	0.0240896	0.367856
WBGene00001491	2447.06	-0.137213	0.194506	-0.705443	0.480534	0.856031
WBGene00001492	1203.19	-0.184349	0.191844	-0.960931	0.336587	0.795728
WBGene00001493	2033.94	-0.0129714	0.271345	-0.047804	0.961872	0.993427
WBGene00001494	160.428	-0.0982305	0.146967	-0.668384	0.503888	0.863139
WBGene00001495	29.5766	0.469683	0.359862	1.30517	0.191834	0.704586
WBGene00001496	2354.58	0.0124016	0.079692	0.155619	0.876333	0.970864
WBGene00001497	5535.74	-0.0760658	0.105378	-0.721838	0.470394	0.853111
WBGene00001498	5069.87	-0.0194055	0.107572	-0.180396	0.856841	0.966738
WBGene00001499	3949.22	-0.147078	0.0953437	-1.54261	0.122926	0.629222
WBGene00001500	49.3383	0.265107	0.483491	0.548318	0.583474	0.885899
WBGene00001501	4760.54	0.379778	0.132902	2.85757	0.00426892	0.157957
WBGene00001502	6695.48	0.130844	0.114655	1.1412	0.253788	0.751389
WBGene00001503	6847.83	0.0334175	0.0826176	0.404484	0.685857	0.915888
WBGene00001505	132.468	0.321601	0.22491	1.42991	0.152743	0.65809
WBGene00001506	4.27096	3.24278	1.26644	2.56054	0.0104511	NA
WBGene00001507	15.5806	-0.194763	0.515458	-0.377844	0.705547	0.921245
WBGene00001508	134.492	0.528839	0.262765	2.01259	0.0441576	0.458875
WBGene00001509	3026.24	-0.0487965	0.120671	-0.404377	0.685936	0.915888
WBGene00001510	2101.72	-0.313789	0.189868	-1.65267	0.0983986	0.59608
WBGene00001511	5709.48	-0.179292	0.0974307	-1.8402	0.0657392	0.530285
WBGene00001512	5.83862	-0.30433	0.783203	-0.38857	0.697594	NA
WBGene00001513	4047.91	-0.139675	0.098597	-1.41663	0.156592	0.664953
WBGene00001514	5185.34	0.0135127	0.117863	0.114647	0.908725	0.9812
WBGene00001515	48.3145	-0.137139	0.430228	-0.318759	0.749909	0.93597
WBGene00001516	1288.44	-0.091865	0.141258	-0.650333	0.515477	0.867517
WBGene00001517	14.7786	-0.161599	0.442934	-0.364838	0.715232	0.924414
WBGene00001518	34.1292	0.177139	0.353182	0.50155	0.615984	0.895801
WBGene00001519	22.8084	0.519203	0.361099	1.43784	0.150479	0.656627
WBGene00001520	1827.75	0.135082	0.0822299	1.64273	0.100439	0.598741
WBGene00001522	350.928	-0.0447038	0.110554	-0.40436	0.685948	0.915888
WBGene00001523	247.927	0.299747	0.217035	1.3811	0.167247	0.678013
WBGene00001526	2217.07	-0.0901269	0.252191	-0.357376	0.720811	0.925239
WBGene00001527	2898.79	-0.043526	0.131216	-0.331713	0.740106	0.932973
WBGene00001528	0	NA	NA	NA	NA	NA
WBGene00001529	0	NA	NA	NA	NA	NA
WBGene00001530	1.72277	0.0358026	1.47271	0.0243107	0.980605	NA
WBGene00001531	0.790725	0.646557	2.41405	0.267831	0.788829	NA
WBGene00001532	1.64729	-2.60761	1.87746	-1.3889	0.164862	NA
WBGene00001533	1.3369	-1.63292	1.92557	-0.848022	0.396426	NA
WBGene00001534	1.89069	-1.04435	1.4832	-0.704121	0.481358	NA
WBGene00001535	7.12984	-1.13073	0.625802	-1.80684	0.0707867	NA
WBGene00001536	11.8259	-0.38821	0.539999	-0.718908	0.472197	0.854573
WBGene00001537	56.0056	-0.281177	0.27819	-1.01074	0.312141	0.783623
WBGene00001538	796.288	-0.150291	0.323583	-0.464461	0.642318	0.903195
WBGene00001539	0.646761	2.47742	2.31562	1.06987	0.284677	NA
WBGene00001540	0.299297	0	4.5163	0	1	NA
WBGene00001541	18.366	-0.00389892	0.470524	-0.00828632	0.993389	0.998812
WBGene00001542	1.45326	0.383266	1.3243	0.289409	0.772268	NA
WBGene00001543	24.5337	-0.421504	0.345532	-1.21987	0.222514	0.727108
WBGene00001544	28.1035	-0.0276657	0.343532	-0.0805329	0.935813	0.987567
WBGene00001545	0.929914	3.47954	1.84496	1.88597	0.0592995	NA
WBGene00001546	25.0523	0.138674	0.421703	0.328842	0.742275	0.933768
WBGene00001547	4.43419	-0.164692	0.944701	-0.174332	0.861604	NA
WBGene00001548	15.883	-0.0880837	0.424289	-0.207603	0.835539	0.962853
WBGene00001549	0.99514	-2.93728	2.29096	-1.28212	0.199801	NA
WBGene00001550	0.397177	2.12865	3.62099	0.587865	0.556623	NA
WBGene00001551	16.1204	0.50915	0.415196	1.22629	0.22009	0.723965
WBGene00001552	3.25731	-1.52699	1.06158	-1.43841	0.150318	NA
WBGene00001553	7.83261	0.0373811	0.703936	0.053103	0.95765	NA
WBGene00001554	2.22331	-0.48809	1.28145	-0.380889	0.703286	NA
WBGene00001555	20.7467	-0.136823	0.530721	-0.257805	0.796558	0.95036
WBGene00001556	5.99848	-0.521416	0.844762	-0.617234	0.537081	NA
WBGene00001557	6.15661	-1.32131	0.776294	-1.70207	0.0887421	NA
WBGene00001558	10466.9	-0.0155847	0.0661699	-0.235525	0.813801	0.956361
WBGene00001559	335.248	0.204274	0.189425	1.07839	0.28086	0.768531
WBGene00001560	922.767	0.147181	0.171511	0.858141	0.390815	0.821018
WBGene00001561	3766.74	0.068637	0.149776	0.458264	0.646763	0.904352
WBGene00001562	2777.48	-0.148185	0.233679	-0.634139	0.52599	0.870807
WBGene00001563	4139.58	-0.0496788	0.145855	-0.340604	0.733402	0.93003
WBGene00001564	7556.34	0.538609	0.334856	1.60848	0.10773	0.607557
WBGene00001565	1543.73	-0.215992	0.294829	-0.732599	0.463803	0.850163
WBGene00001566	1840.13	-0.0419442	0.14667	-0.285977	0.774896	0.944708
WBGene00001568	4063.11	-0.0790273	0.125374	-0.630331	0.528478	0.871484
WBGene00001569	2890.97	-0.181603	0.130537	-1.3912	0.164166	0.67474
WBGene00001570	62.176	-0.0196688	0.36188	-0.0543517	0.956655	0.992952
WBGene00001571	2780.53	-0.0831005	0.134331	-0.618624	0.536164	0.872934
WBGene00001572	226.201	0.224117	0.176347	1.27089	0.203769	0.712033
WBGene00001574	4493.33	-0.0624794	0.139585	-0.447607	0.654437	0.907651
WBGene00001575	6.741	-0.558468	0.844204	-0.661532	0.508271	NA
WBGene00001577	283.596	-0.0337739	0.200121	-0.168767	0.86598	0.967963
WBGene00001578	616.365	0.381159	0.190174	2.00427	0.0450412	0.462261
WBGene00001579	2392.68	-0.165176	0.16866	-0.979346	0.327409	0.790055
WBGene00001580	3536.27	-0.129878	0.222092	-0.584794	0.558686	0.879673
WBGene00001581	15147.3	0.519682	0.606082	0.857444	0.391199	0.821018
WBGene00001582	4372.83	-0.132436	0.110616	-1.19726	0.231205	0.734898
WBGene00001583	726.437	-0.176773	0.0878006	-2.01334	0.0440786	0.458875
WBGene00001584	3738.64	-0.0795817	0.110962	-0.717197	0.473253	0.854573
WBGene00001585	958.984	-0.0240831	0.103384	-0.232948	0.815802	0.956616
WBGene00001586	4.72624	-0.375762	0.732171	-0.513216	0.6078	NA
WBGene00001587	4.93729	-0.116709	0.718595	-0.162413	0.87098	NA
WBGene00001588	9.87352	-0.228143	0.548063	-0.416272	0.677211	0.915484
WBGene00001589	2288.85	-0.0691758	0.113369	-0.610184	0.54174	0.873357
WBGene00001590	516.905	-0.0213778	0.112728	-0.189641	0.849591	0.965263
WBGene00001591	333.343	0.0927201	0.283091	0.327528	0.743269	0.933983
WBGene00001592	79.6675	0.0161079	0.220554	0.0730336	0.941779	0.988674
WBGene00001593	3.55537	0.119035	1.03851	0.114621	0.908746	NA
WBGene00001594	24.9297	-0.049591	0.413163	-0.120028	0.904461	0.9795
WBGene00001595	32347.9	0.0149461	0.169006	0.0884354	0.929531	0.985659
WBGene00001596	8404.38	-0.109789	0.30089	-0.364882	0.7152	0.924414
WBGene00001597	11541	-0.118155	0.197109	-0.599441	0.548879	0.875506
WBGene00001598	15267.1	0.0681358	0.139743	0.48758	0.625847	0.897915
WBGene00001599	8908.15	-0.0576286	0.140714	-0.409545	0.68214	0.915888
WBGene00001600	2091.54	-0.0247925	0.161918	-0.153118	0.878305	0.971363
WBGene00001601	6041.93	-0.103663	0.186764	-0.555049	0.578861	0.885529
WBGene00001602	403.403	0.0435689	0.111672	0.390152	0.696424	0.917876
WBGene00001603	1.88842	-1.50308	2.42125	-0.620785	0.534741	NA
WBGene00001604	3719.85	0.511886	0.262438	1.9505	0.0511161	0.485059
WBGene00001605	0.919205	0.718401	1.95413	0.367633	0.713147	NA
WBGene00001606	8451.06	-0.157173	0.0948617	-1.65687	0.0975462	0.595024
WBGene00001607	18938.2	-0.276612	0.0902825	-3.06385	0.00218508	0.104085
WBGene00001608	1.49451	0.300451	1.22011	0.246249	0.805489	NA
WBGene00001609	7660.88	-0.239335	0.226426	-1.05701	0.290506	0.773438
WBGene00001612	5.22451	-0.199575	0.727978	-0.27415	0.783969	NA
WBGene00001613	13.858	0.359748	0.462244	0.778264	0.436413	0.840056
WBGene00001614	0.998232	0.323262	1.84499	0.175211	0.860914	NA
WBGene00001615	43.7315	0.235586	0.385445	0.611205	0.541064	0.873357
WBGene00001616	23.6139	0.157988	0.372186	0.424488	0.67121	0.913216
WBGene00001617	97.8485	0.12282	0.195088	0.629565	0.528979	0.871484
WBGene00001618	3.14571	-0.943424	1.00043	-0.943015	0.345673	NA
WBGene00001619	3.37563	-0.676967	1.00447	-0.673957	0.500339	NA
WBGene00001620	1681.66	0.237837	0.166283	1.43032	0.152626	0.658027
WBGene00001621	31.5072	-0.709835	0.418622	-1.69565	0.0899526	0.581141
WBGene00001622	166.761	0.125833	0.30929	0.406846	0.684121	0.915888
WBGene00001623	27.086	-0.261034	0.431221	-0.605336	0.544956	0.874265
WBGene00001624	19.9778	0.0779254	0.526197	0.148092	0.88227	0.972304
WBGene00001625	10.2337	0.245433	0.6025	0.407359	0.683745	0.915888
WBGene00001626	0.667596	-2.62467	2.57455	-1.01947	0.30798	NA
WBGene00001627	123.791	0.245469	0.216826	1.1321	0.257591	0.754047
WBGene00001628	3126.24	-0.147894	0.14355	-1.03026	0.302887	0.779962
WBGene00001629	1398.62	-0.0757127	0.0894562	-0.846367	0.397348	0.825031
WBGene00001630	2143.41	-0.132579	0.12725	-1.04188	0.297466	0.775207
WBGene00001631	360.856	0.223448	0.164649	1.35712	0.174743	0.687026
WBGene00001632	3850.45	-0.120601	0.0945971	-1.27489	0.202348	0.710834
WBGene00001633	613.292	0.321922	0.190094	1.69349	0.0903625	0.581501
WBGene00001635	2901.5	-0.188412	0.115116	-1.63672	0.10169	0.600486
WBGene00001636	227.671	0.0087571	0.154138	0.0568133	0.954694	0.992446
WBGene00001637	144.047	-0.0356014	0.187904	-0.189466	0.849727	0.965263
WBGene00001638	633.112	0.202337	0.107962	1.87415	0.0609103	0.515716
WBGene00001639	54.313	0.0546377	0.224114	0.243794	0.80739	0.954359
WBGene00001640	0	NA	NA	NA	NA	NA
WBGene00001641	0	NA	NA	NA	NA	NA
WBGene00001642	0	NA	NA	NA	NA	NA
WBGene00001643	4.03784	-0.681182	0.921104	-0.739528	0.459587	NA
WBGene00001644	77.6986	0.367477	0.231306	1.5887	0.112127	0.615398
WBGene00001645	3321.82	-0.0918355	0.102871	-0.892723	0.372005	0.816021
WBGene00001646	66.7523	-0.0752331	0.258514	-0.291021	0.771035	0.943543
WBGene00001647	4037.27	0.0329887	0.0866689	0.380629	0.703479	0.920239
WBGene00001648	3671.39	-0.277296	0.162546	-1.70596	0.0880164	0.579375
WBGene00001649	930.408	0.0367724	0.143569	0.25613	0.79785	0.95083
WBGene00001650	253.515	-0.0646011	0.410875	-0.157228	0.875065	0.97047
WBGene00001651	1360.1	0.143228	0.316071	0.453152	0.65044	0.905607
WBGene00001653	3911.62	-0.208374	0.195898	-1.06369	0.287471	0.772105
WBGene00001660	999.629	-0.133925	0.165645	-0.808509	0.418798	0.835617
WBGene00001661	1672.9	-0.158093	0.122875	-1.28662	0.198228	0.709104
WBGene00001662	2111.2	-0.0415239	0.0798227	-0.520201	0.602923	0.890847
WBGene00001663	23.3724	0.230321	0.376629	0.611534	0.540846	0.873357
WBGene00001664	6.59608	-0.559383	0.676995	-0.826273	0.408649	NA
WBGene00001665	10.6356	-1.27183	0.592047	-2.14818	0.0316992	0.406746
WBGene00001666	63.0531	-0.336678	0.267579	-1.25824	0.208305	0.715428
WBGene00001667	1.3133	0.286302	1.52972	0.18716	0.851535	NA
WBGene00001668	1.78356	-0.213804	1.24558	-0.17165	0.863713	NA
WBGene00001669	61.9135	-0.148794	0.278579	-0.534119	0.593259	0.888173
WBGene00001670	1.52932	1.62461	1.62262	1.00123	0.316715	NA
WBGene00001671	16.5771	1.15686	0.439842	2.63017	0.00853411	0.221887
WBGene00001672	5.18389	0.124554	0.687551	0.181156	0.856245	NA
WBGene00001673	2.39446	-0.253587	1.46193	-0.17346	0.86229	NA
WBGene00001674	54.2489	0.0484881	0.267601	0.181196	0.856214	0.966525
WBGene00001675	14.6856	-0.0218762	0.457573	-0.0478093	0.961868	0.993427
WBGene00001676	7.09084	-1.05263	0.646766	-1.62753	0.103624	NA
WBGene00001677	9.10259	0.250968	0.636555	0.394261	0.693389	NA
WBGene00001678	2039.28	-0.275501	0.210088	-1.31136	0.189736	0.701266
WBGene00001679	6417.96	-0.105714	0.158795	-0.665724	0.505588	0.863381
WBGene00001680	203.066	-0.202676	0.251618	-0.805488	0.420538	0.835617
WBGene00001681	7.31978	-0.000597046	0.658111	-0.000907212	0.999276	NA
WBGene00001682	984.865	0.10146	0.161389	0.62867	0.529565	0.871638
WBGene00001683	13969	-0.0423318	0.0987819	-0.428538	0.668259	0.911685
WBGene00001684	5019.49	0.281642	0.186797	1.50774	0.13162	0.637448
WBGene00001685	6904.02	0.399987	0.177655	2.25147	0.0243555	0.369606
WBGene00001686	8572.62	-0.0726452	0.0935881	-0.776223	0.437617	0.840772
WBGene00001687	25.0615	0.217082	0.513172	0.42302	0.672281	0.913695
WBGene00001688	730.418	-0.125658	0.113981	-1.10245	0.270268	0.762316
WBGene00001689	1077.27	-0.0401317	0.0921759	-0.435382	0.663285	0.909861
WBGene00001690	19.2323	0.339217	0.476382	0.712068	0.476423	0.854777
WBGene00001691	0.903204	-0.14045	2.36815	-0.0593078	0.952707	NA
WBGene00001692	1329.35	0.406541	0.204432	1.98864	0.0467412	0.466535
WBGene00001693	54.2496	-0.400777	0.284927	-1.40659	0.159548	0.670219
WBGene00001694	901.143	0.175807	0.184359	0.953616	0.340278	0.798571
WBGene00001695	0.353833	-0.185353	2.84696	-0.0651055	0.94809	NA
WBGene00001696	0.407201	-0.647535	2.75823	-0.234765	0.814391	NA
WBGene00001697	0.518346	0.196138	2.5109	0.0781146	0.937737	NA
WBGene00001698	1.02542	-1.47821	1.91218	-0.773051	0.439492	NA
WBGene00001699	43.0538	1.5749	0.389626	4.04207	5.29824e-05	0.00824846
WBGene00001700	6.4403	0.0389022	0.692593	0.0561688	0.955207	NA
WBGene00001701	1.43421	-1.95522	2.33684	-0.836696	0.402763	NA
WBGene00001702	58.6417	1.05484	0.305714	3.45042	0.000559721	0.0449396
WBGene00001703	92.2751	-0.232756	0.231063	-1.00733	0.313778	0.783623
WBGene00001704	0.807115	0.52226	2.02591	0.25779	0.796569	NA
WBGene00001705	2.73755	0.214116	0.952203	0.224864	0.822085	NA
WBGene00001706	0.174201	-0.186485	4.50595	-0.0413863	0.966988	NA
WBGene00001707	71.0601	0.193869	0.317641	0.610339	0.541637	0.873357
WBGene00001708	871.251	-0.260747	0.215533	-1.20978	0.226365	0.73209
WBGene00001709	223.672	-0.207583	0.190432	-1.09006	0.275686	0.76418
WBGene00001710	4.6715	-0.73151	0.767449	-0.953171	0.340504	NA
WBGene00001711	1.74746	-1.95539	1.49721	-1.30602	0.191544	NA
WBGene00001712	0.163794	-1.65397	4.51343	-0.366455	0.714025	NA
WBGene00001713	564.585	0.497855	0.170947	2.91233	0.00358744	0.141787
WBGene00001714	0.962466	-2.08699	2.60346	-0.80162	0.422773	NA
WBGene00001715	0.951853	-2.51221	2.16244	-1.16174	0.245339	NA
WBGene00001716	5.24401	-0.0368127	1.51294	-0.0243318	0.980588	NA
WBGene00001717	10.475	-0.309735	0.636104	-0.486924	0.626312	0.898083
WBGene00001718	1.79243	0.0499034	1.08822	0.045858	0.963423	NA
WBGene00001719	37.258	0.269389	0.330492	0.815114	0.415007	0.834316
WBGene00001720	1.2572	-2.29002	2.43169	-0.941741	0.346325	NA
WBGene00001721	0.416058	-1.59974	2.77067	-0.577382	0.563681	NA
WBGene00001722	0.150101	0.355573	4.50766	0.0788819	0.937127	NA
WBGene00001723	10.1615	0.709845	0.530182	1.33887	0.180612	0.697217
WBGene00001724	8.81457	0.461485	0.699343	0.659883	0.509329	NA
WBGene00001725	6.78919	-0.199808	0.705143	-0.283358	0.776903	NA
WBGene00001726	6.2531	-0.107084	0.638331	-0.167757	0.866774	NA
WBGene00001727	4.57433	-0.360185	0.866341	-0.415754	0.67759	NA
WBGene00001728	0	NA	NA	NA	NA	NA
WBGene00001729	1.05328	1.2819	1.46027	0.877855	0.380022	NA
WBGene00001730	35.0948	1.00654	0.355956	2.8277	0.00468836	0.162163
WBGene00001731	30.8388	0.586875	0.306687	1.91359	0.055672	0.500017
WBGene00001732	0.127251	2.12342	4.38877	0.483831	0.628506	NA
WBGene00001733	0.0820644	0	4.5163	0	1	NA
WBGene00001734	2.68928	0.518179	1.20871	0.428702	0.66814	NA
WBGene00001735	2.95523	-1.17289	1.06409	-1.10225	0.270351	NA
WBGene00001736	6.27057	0.0417854	0.628337	0.0665015	0.946979	NA
WBGene00001737	0.331075	-1.04066	3.83122	-0.271627	0.785909	NA
WBGene00001738	0.0820644	0	4.5163	0	1	NA
WBGene00001739	0.164955	2.51106	4.36361	0.575454	0.564984	NA
WBGene00001740	629.282	-0.10976	0.114268	-0.960549	0.336779	0.795728
WBGene00001743	2416.99	-0.12311	0.160223	-0.768366	0.44227	0.84281
WBGene00001744	6975.98	0.0154356	0.112476	0.137234	0.890846	0.974427
WBGene00001745	97.0347	0.133015	0.334126	0.3981	0.690556	0.916472
WBGene00001746	1769.74	-0.44156	0.247184	-1.78636	0.0740405	0.555692
WBGene00001747	5252.15	-0.189804	0.129238	-1.46864	0.14193	0.653886
WBGene00001748	11381.3	-0.0346213	0.101572	-0.340854	0.733213	0.929883
WBGene00001749	5079.73	-0.0598487	0.102423	-0.584331	0.558998	0.879673
WBGene00001750	2.54357	-1.72214	1.06622	-1.61519	0.10627	NA
WBGene00001751	8.29539	0.488988	0.681718	0.717288	0.473197	NA
WBGene00001752	460.165	-0.0777481	0.262099	-0.296637	0.766744	0.941629
WBGene00001753	1164.34	0.947085	0.353005	2.68292	0.00729823	0.205224
WBGene00001754	212.593	0.793865	0.261583	3.03485	0.00240657	0.110512
WBGene00001755	4546.04	-0.0856926	0.147773	-0.579892	0.561988	0.880084
WBGene00001756	2.20546	0.632657	1.11192	0.568975	0.569373	NA
WBGene00001757	33.839	0.460514	0.350616	1.31344	0.189033	0.701103
WBGene00001758	1789.97	0.641918	0.192326	3.33766	0.000844876	0.0609361
WBGene00001759	6.84069	0.042657	0.63949	0.0667047	0.946817	NA
WBGene00001760	33.1473	-0.19708	0.317097	-0.621513	0.534262	0.872304
WBGene00001761	1583.62	0.275251	0.173084	1.59027	0.111773	0.615336
WBGene00001762	4.49046	0.705729	0.914892	0.77138	0.440482	NA
WBGene00001763	21.2181	0.0719365	0.357769	0.20107	0.840644	0.963849
WBGene00001764	90.9565	-0.229304	0.254886	-0.899636	0.368314	0.8139
WBGene00001765	1.88368	-1.6948	1.48979	-1.13761	0.255283	NA
WBGene00001766	2.14582	0.694803	1.32846	0.523014	0.600965	NA
WBGene00001767	13.1877	2.01106	0.63332	3.17543	0.00149615	0.0837714
WBGene00001768	720.217	1.16286	0.484838	2.39844	0.0164649	0.306848
WBGene00001769	14.2782	0.285124	0.511019	0.557952	0.576877	0.885227
WBGene00001770	323.627	0.765207	0.305529	2.50453	0.0122615	0.265306
WBGene00001771	2.36726	-0.207426	0.986607	-0.210242	0.833479	NA
WBGene00001772	94.1946	0.601155	0.30863	1.94782	0.0514366	0.486197
WBGene00001773	2.44695	-0.308378	1.38199	-0.223141	0.823426	NA
WBGene00001774	578.664	0.353999	0.204181	1.73376	0.0829615	0.568485
WBGene00001775	839.51	0.357443	0.187183	1.90959	0.0561856	0.501584
WBGene00001776	400.411	0.798936	0.214877	3.71811	0.000200717	0.0210029
WBGene00001777	30.6702	0.184161	0.415456	0.443275	0.657567	0.908299
WBGene00001778	21.5686	-0.946358	0.392796	-2.40929	0.0159838	0.303442
WBGene00001779	4.20236	0.488111	0.929159	0.525326	0.599357	NA
WBGene00001780	17.7066	0.462653	0.546049	0.847274	0.396843	0.825031
WBGene00001781	6.97772	0.370104	0.657983	0.562483	0.573787	NA
WBGene00001782	3.43491	-0.810082	1.18635	-0.682837	0.49471	NA
WBGene00001783	13.914	-0.0227048	0.487597	-0.0465647	0.96286	0.993427
WBGene00001784	782.588	0.335951	0.179586	1.8707	0.0613873	0.517958
WBGene00001785	0.0820644	0	4.5163	0	1	NA
WBGene00001786	704.283	1.35418	0.651862	2.0774	0.0377647	0.430835
WBGene00001787	294.187	0.858683	0.337198	2.54652	0.0108803	0.252905
WBGene00001788	7.84914	0.551542	0.627766	0.878578	0.37963	NA
WBGene00001789	21.7589	0.280091	0.527818	0.530658	0.595656	0.888936
WBGene00001790	406.632	0.103711	0.166316	0.62358	0.532903	0.872304
WBGene00001791	146.509	0.132617	0.146597	0.904634	0.36566	0.811828
WBGene00001792	52.5836	-0.198658	0.235201	-0.84463	0.398318	0.825031
WBGene00001793	8832.09	-0.106429	0.17292	-0.615483	0.538236	0.873357
WBGene00001794	4887.9	0.182454	0.132026	1.38195	0.166988	0.678013
WBGene00001795	762.403	0.302781	0.277218	1.09221	0.27474	0.76418
WBGene00001796	44.8207	-0.0139224	0.32694	-0.042584	0.966033	0.993986
WBGene00001803	27.3654	0.0726681	0.307803	0.236086	0.813366	0.956267
WBGene00001804	0.513067	1.99111	2.49009	0.799616	0.423933	NA
WBGene00001805	13.9817	0.0681493	0.464844	0.146607	0.883442	0.972304
WBGene00001806	14.1473	1.10685	0.497534	2.22467	0.0261033	0.379107
WBGene00001808	1079.36	-0.089022	0.0961005	-0.926343	0.354268	0.803158
WBGene00001811	196.996	-0.236451	0.149625	-1.58029	0.114041	0.618489
WBGene00001812	3731.19	-0.123302	0.141606	-0.870735	0.383899	0.819748
WBGene00001813	2401.8	-0.146636	0.143562	-1.02141	0.30706	0.782153
WBGene00001814	877.102	0.368914	0.126893	2.90728	0.00364592	0.143212
WBGene00001815	2321.4	-0.145241	0.136866	-1.0612	0.2886	0.772105
WBGene00001816	1130.67	0.060372	0.125513	0.481001	0.630516	0.898919
WBGene00001817	316.586	-0.124957	0.206234	-0.605898	0.544582	0.873933
WBGene00001818	0.255451	0	4.5163	0	1	NA
WBGene00001819	809.283	0.359208	0.171364	2.09617	0.0360668	0.426998
WBGene00001820	147.24	0.36776	0.369193	0.996119	0.319192	0.785732
WBGene00001821	147.058	0.652037	0.277875	2.34651	0.0189502	0.325957
WBGene00001823	542.104	0.00266481	0.134184	0.0198594	0.984156	0.997388
WBGene00001824	274.581	1.10198	0.382125	2.88381	0.00392896	0.151532
WBGene00001827	7665.11	-0.124843	0.17477	-0.714327	0.475025	0.854777
WBGene00001828	93.5764	1.43658	0.96919	1.48225	0.138275	0.647353
WBGene00001829	12402.8	-0.144633	0.176894	-0.817622	0.413573	0.833734
WBGene00001830	6223.82	-0.138647	0.14122	-0.981784	0.326206	0.790055
WBGene00001831	3152.17	0.0821023	0.0938091	0.875207	0.381461	0.818537
WBGene00001832	6243.86	-0.0422621	0.107269	-0.393984	0.693593	0.917092
WBGene00001833	4898.59	-0.178978	0.157868	-1.13372	0.256912	0.754
WBGene00001834	6449.01	-0.181086	0.0966127	-1.87435	0.0608817	0.515716
WBGene00001835	1535.28	-0.0790093	0.0920831	-0.858022	0.390881	0.821018
WBGene00001836	2337.58	-0.132122	0.105704	-1.24993	0.211326	0.716841
WBGene00001837	822.627	-0.0990296	0.27556	-0.359375	0.719314	0.925239
WBGene00001838	1175.94	-0.134187	0.0990842	-1.35427	0.175651	0.687969
WBGene00001839	10.4926	-0.617583	0.638884	-0.966658	0.333715	0.793698
WBGene00001840	14432.6	-0.0300004	0.0667941	-0.449148	0.653325	0.907053
WBGene00001841	40.699	-0.280264	0.440347	-0.636462	0.524475	0.870804
WBGene00001842	19.9948	-1.02357	0.409356	-2.50044	0.0124039	0.26658
WBGene00001843	1607.1	0.248173	0.131221	1.89125	0.0585908	0.509863
WBGene00001844	582.936	-0.0385276	0.121543	-0.316987	0.751253	0.936687
WBGene00001851	3275.21	0.12903	0.160552	0.803661	0.421593	0.836372
WBGene00001852	90.9175	0.0719264	0.254581	0.282528	0.777539	0.944708
WBGene00001853	2053.5	0.268801	0.23767	1.13099	0.258061	0.754113
WBGene00001854	571.645	0.444386	0.346832	1.28127	0.200099	0.709104
WBGene00001855	11029.8	0.00673837	0.13744	0.0490278	0.960897	0.993427
WBGene00001856	7416.13	-0.137142	0.159878	-0.857794	0.391006	0.821018
WBGene00001857	14.398	0.25491	0.447163	0.570061	0.568637	0.883333
WBGene00001858	91.3427	1.75013	1.0719	1.63273	0.102525	0.600805
WBGene00001859	41.5737	-0.00527845	0.32207	-0.0163891	0.986924	0.998063
WBGene00001860	8146.43	-0.139539	0.0981673	-1.42145	0.155187	0.661692
WBGene00001862	2783.67	-0.0409169	0.101072	-0.404828	0.685604	0.915888
WBGene00001863	1166.91	0.14197	0.22036	0.644265	0.519404	0.868915
WBGene00001864	547.486	0.0341103	0.148912	0.229063	0.81882	0.957876
WBGene00001865	3030.07	-0.105311	0.14852	-0.709073	0.478279	0.855097
WBGene00001867	1506.84	-0.112545	0.0902383	-1.2472	0.212326	0.717237
WBGene00001869	2948.57	-0.0726965	0.0920024	-0.790158	0.429435	0.838446
WBGene00001872	1217.88	-0.0959618	0.132385	-0.724871	0.468531	0.851426
WBGene00001874	5180.78	-0.0947476	0.146847	-0.645213	0.518789	0.868915
WBGene00001875	6.42317	-0.222657	1.1583	-0.192228	0.847564	NA
WBGene00001876	13.812	-0.814051	0.781819	-1.04123	0.29777	0.775207
WBGene00001877	24.7387	0.210597	0.462855	0.454995	0.649113	0.905241
WBGene00001878	14.7248	0.0571505	0.73391	0.0778712	0.93793	0.988105
WBGene00001879	16.3828	-0.388076	0.667378	-0.581494	0.560907	0.879673
WBGene00001880	25.479	-0.156662	0.549452	-0.285123	0.77555	0.944708
WBGene00001881	12.8576	0.501997	0.690128	0.727396	0.466983	0.850796
WBGene00001882	16.6369	0.318765	0.589978	0.5403	0.58899	0.887362
WBGene00001883	61.3052	0.510952	0.518306	0.985812	0.324225	0.789134
WBGene00001884	46.7975	0.476061	0.541928	0.878457	0.379696	0.818522
WBGene00001885	103.109	0.812319	0.460554	1.76379	0.0777676	0.559553
WBGene00001886	47.6721	0.361548	0.496864	0.72766	0.466822	0.850796
WBGene00001887	61.3052	0.510952	0.518306	0.985812	0.324225	0.789134
WBGene00001888	46.7975	0.476061	0.541928	0.878457	0.379696	0.818522
WBGene00001889	103.109	0.812319	0.460554	1.76379	0.0777676	0.559553
WBGene00001890	32.7597	0.544121	0.741602	0.733711	0.463125	0.850163
WBGene00001891	22.7639	0.282369	1.67765	0.168312	0.866337	0.968023
WBGene00001892	12.0237	0.31646	1.02524	0.308669	0.757574	0.938264
WBGene00001893	35.51	0.235631	0.425717	0.553494	0.579925	0.885628
WBGene00001894	21.5244	0.280525	0.507904	0.552319	0.580729	0.885628
WBGene00001895	35.51	0.235631	0.425717	0.553494	0.579925	0.885628
WBGene00001896	21.5244	0.280525	0.507904	0.552319	0.580729	0.885628
WBGene00001898	2377.15	0.601121	0.583332	1.0305	0.302778	0.779915
WBGene00001899	61.3052	0.510952	0.518306	0.985812	0.324225	0.789134
WBGene00001900	46.7975	0.476061	0.541928	0.878457	0.379696	0.818522
WBGene00001901	17.9751	-0.105706	0.963986	-0.109655	0.912683	0.982279
WBGene00001902	10.0663	0.393705	0.737373	0.533929	0.593391	0.888173
WBGene00001903	5.96486	0.120653	1.00946	0.119523	0.904861	NA
WBGene00001904	1.70358	-0.903694	1.93263	-0.467597	0.640072	NA
WBGene00001905	11.3245	-0.0130112	0.562888	-0.0231152	0.981558	0.996705
WBGene00001906	54.6846	-0.475637	0.460297	-1.03333	0.301451	0.778488
WBGene00001907	1.70358	-0.903694	1.93263	-0.467597	0.640072	NA
WBGene00001908	5.96486	0.120653	1.00946	0.119523	0.904861	NA
WBGene00001909	872.5	0.236871	0.150646	1.57236	0.115866	0.620818
WBGene00001910	419.904	-0.49319	0.23103	-2.13474	0.0327822	0.411213
WBGene00001911	682.436	0.253344	0.19031	1.33121	0.183119	0.698534
WBGene00001912	80.2103	0.0973628	0.321181	0.30314	0.761783	0.939371
WBGene00001913	0.105819	0	4.5163	0	1	NA
WBGene00001914	91.7053	0.476823	0.256627	1.85804	0.0631627	0.522035
WBGene00001915	509.984	0.29884	0.136001	2.19733	0.0279971	0.389781
WBGene00001916	0.558743	-1.65501	3.48436	-0.474982	0.6348	NA
WBGene00001917	47.6721	0.361548	0.496864	0.72766	0.466822	0.850796
WBGene00001918	103.109	0.812319	0.460554	1.76379	0.0777676	0.559553
WBGene00001919	97.5808	-0.0247071	0.285055	-0.0866748	0.93093	0.985856
WBGene00001920	106.157	0.0215512	0.276761	0.0778695	0.937932	0.988105
WBGene00001921	68.5878	0.0362004	0.336833	0.107473	0.914414	0.982555
WBGene00001922	216.354	0.382884	0.207381	1.84628	0.0648511	0.526647
WBGene00001923	17.9751	-0.105706	0.963986	-0.109655	0.912683	0.982279
WBGene00001924	10.0663	0.393705	0.737373	0.533929	0.593391	0.888173
WBGene00001925	35.51	0.235631	0.425717	0.553494	0.579925	0.885628
WBGene00001926	21.5244	0.280525	0.507904	0.552319	0.580729	0.885628
WBGene00001927	35.51	0.235631	0.425717	0.553494	0.579925	0.885628
WBGene00001928	21.5244	0.280525	0.507904	0.552319	0.580729	0.885628
WBGene00001929	97.5808	-0.0247071	0.285055	-0.0866748	0.93093	0.985856
WBGene00001930	106.157	0.0215512	0.276761	0.0778695	0.937932	0.988105
WBGene00001931	163.881	0.219581	0.278746	0.787745	0.430846	0.83883
WBGene00001932	182.058	0.427019	0.241678	1.76689	0.0772465	0.55903
WBGene00001933	165.486	0.0111502	0.294955	0.0378032	0.969845	0.994556
WBGene00001934	201.76	0.0869584	0.209921	0.414243	0.678696	0.915631
WBGene00001935	150.948	-0.096922	0.278047	-0.348582	0.727403	0.927571
WBGene00001936	134.537	-0.132298	0.261722	-0.50549	0.613215	0.894752
WBGene00001937	85.6327	-0.170335	0.299155	-0.569387	0.569093	0.883333
WBGene00001938	63.7715	0.358935	0.344573	1.04168	0.297561	0.775207
WBGene00001939	68.5878	0.0362004	0.336833	0.107473	0.914414	0.982555
WBGene00001940	182.058	0.427019	0.241678	1.76689	0.0772465	0.55903
WBGene00001941	137.371	-0.0419579	0.293047	-0.143178	0.886149	0.972462
WBGene00001942	613.811	-0.118531	0.183084	-0.647417	0.517362	0.868722
WBGene00001943	1.04212	-0.199044	1.66974	-0.119207	0.905111	NA
WBGene00001944	0.116476	0.340025	4.50716	0.075441	0.939864	NA
WBGene00001945	258.558	0.320556	0.179049	1.79032	0.0734018	0.554794
WBGene00001946	5577	0.153401	0.151831	1.01034	0.312331	0.783623
WBGene00001947	0.170003	0.467157	4.49789	0.103861	0.917279	NA
WBGene00001948	61.3882	0.354191	0.356548	0.993392	0.320519	0.786644
WBGene00001949	812.578	-0.278746	0.0922021	-3.0232	0.00250114	0.113594
WBGene00001950	80.5245	-0.211728	0.2542	-0.832919	0.40489	0.828661
WBGene00001951	4.20136	0.443038	0.824861	0.537106	0.591194	NA
WBGene00001952	6.47319	-0.37589	0.69718	-0.539157	0.589779	NA
WBGene00001953	11.6415	0.178817	0.537233	0.332848	0.739249	0.932944
WBGene00001954	1.58503	1.1043	1.52846	0.722492	0.469992	NA
WBGene00001955	641.546	0.330169	0.171973	1.91989	0.0548718	0.497598
WBGene00001956	2.10553	1.32008	1.09375	1.20693	0.227461	NA
WBGene00001957	0.912463	-2.47632	2.2357	-1.10763	0.268022	NA
WBGene00001958	46.2351	0.283073	0.428851	0.660074	0.509206	0.865502
WBGene00001959	0.600176	1.62802	2.84227	0.572789	0.566787	NA
WBGene00001960	20.4816	0.782791	0.640366	1.22241	0.221552	0.725213
WBGene00001961	0.904336	-2.96157	2.34094	-1.26512	0.205828	NA
WBGene00001962	0.181854	0	4.5163	0	1	NA
WBGene00001963	50.5494	-0.0686081	0.231213	-0.296731	0.766672	0.941629
WBGene00001964	7.52444	0.38977	0.964438	0.404142	0.686108	NA
WBGene00001965	2.5001	-3.21318	1.81589	-1.76947	0.0768148	NA
WBGene00001966	10.808	-0.827583	0.745814	-1.10964	0.267155	0.760083
WBGene00001967	1.32545	1.87474	2.22878	0.841149	0.400264	NA
WBGene00001968	3.62242	-1.43652	1.6357	-0.878228	0.37982	NA
WBGene00001971	11217.5	0.136003	0.155876	0.872508	0.382931	0.819172
WBGene00001972	2769.38	0.0034151	0.066994	0.0509762	0.959344	0.993107
WBGene00001973	6809.15	-0.126668	0.09569	-1.32373	0.185593	0.698534
WBGene00001974	5481.29	-0.163838	0.0804272	-2.0371	0.04164	0.44706
WBGene00001975	1585.44	-0.0267956	0.0940422	-0.284931	0.775697	0.944708
WBGene00001976	604.641	0.35996	0.345769	1.04104	0.297856	0.775211
WBGene00001977	12607.5	0.0170169	0.086584	0.196536	0.844191	0.964677
WBGene00001978	4357.63	-0.121542	0.16111	-0.754408	0.450604	0.845967
WBGene00001979	4035.05	-0.0324536	0.105775	-0.306818	0.758982	0.938264
WBGene00001980	4163.99	-0.386717	0.273236	-1.41532	0.156975	0.665303
WBGene00001981	67.0498	-0.447082	0.300527	-1.48766	0.136841	0.646487
WBGene00001983	3883.14	-0.15596	0.154428	-1.00992	0.312534	0.783623
WBGene00001984	8.82737	0.127408	0.553023	0.230384	0.817793	NA
WBGene00001985	1156.41	-0.108404	0.0995509	-1.08893	0.276183	0.76418
WBGene00001986	46.2796	-0.179183	0.324647	-0.551933	0.580994	0.885735
WBGene00001987	7.56608	-0.579497	0.61931	-0.935715	0.34942	NA
WBGene00001988	4.69156	0.235834	0.799819	0.294859	0.768101	NA
WBGene00001989	12.7862	0.356898	0.489202	0.729552	0.465664	0.850796
WBGene00001990	5.56861	0.260775	0.76011	0.343075	0.731542	NA
WBGene00001991	23.7078	0.183235	0.327248	0.559928	0.575529	0.885106
WBGene00001992	1.62138	-0.686323	1.49937	-0.457739	0.64714	NA
WBGene00001993	4507.56	0.960447	0.227188	4.22754	2.36258e-05	0.00418899
WBGene00001994	929.347	-0.0429788	0.216423	-0.198587	0.842586	0.964373
WBGene00001995	149.962	-0.0150507	0.200043	-0.0752372	0.940026	0.988674
WBGene00001996	2404.92	0.0311966	0.111634	0.279455	0.779896	0.944708
WBGene00001997	933.695	-0.0943585	0.107744	-0.875762	0.381159	0.818522
WBGene00001998	1605.67	-0.141576	0.107075	-1.32221	0.186098	0.698534
WBGene00001999	13282.1	-0.00768127	0.0746964	-0.102833	0.918095	0.983256
WBGene00002000	12838	-0.101282	0.128423	-0.788663	0.430309	0.838446
WBGene00002001	3843.95	-0.0607371	0.0992177	-0.61216	0.540432	0.873357
WBGene00002002	1493.97	-0.148239	0.101957	-1.45394	0.145962	0.655909
WBGene00002003	2254.17	-0.195529	0.138516	-1.4116	0.158069	0.66659
WBGene00002004	2589.77	-0.142928	0.174326	-0.819893	0.412277	0.83363
WBGene00002005	116717	0.0362515	0.0786792	0.46075	0.644978	0.904352
WBGene00002006	12.7527	-0.250394	0.462013	-0.541963	0.587844	0.887092
WBGene00002007	13007.5	-0.0465042	0.0885383	-0.525244	0.599413	0.889263
WBGene00002008	12327	-0.0946455	0.0825792	-1.14612	0.251746	0.750558
WBGene00002010	19582.1	-0.111616	0.174208	-0.640705	0.521715	0.869634
WBGene00002011	107.467	0.119794	0.223162	0.536803	0.591403	0.887829
WBGene00002012	16.1422	0.188952	0.495239	0.381538	0.702804	0.919733
WBGene00002013	8.97235	-0.246381	0.603279	-0.408403	0.682978	NA
WBGene00002015	0	NA	NA	NA	NA	NA
WBGene00002016	25.0743	0.834934	0.47032	1.77525	0.0758567	0.55903
WBGene00002017	394.296	1.24655	0.330433	3.77247	0.000161637	0.0184237
WBGene00002018	26.7243	1.09829	0.396872	2.76736	0.00565122	0.178573
WBGene00002019	219.144	1.09361	0.29565	3.69899	0.000216455	0.0221062
WBGene00002020	219.144	1.09361	0.29565	3.69899	0.000216455	0.0221062
WBGene00002021	566.186	0.832853	0.276937	3.00737	0.00263519	0.116146
WBGene00002023	1379.74	0.330278	0.151289	2.18309	0.029029	0.394658
WBGene00002024	2873.01	0.467116	0.159612	2.92658	0.00342714	0.137539
WBGene00002025	11781	-0.118468	0.135804	-0.872345	0.38302	0.819172
WBGene00002026	37.8735	0.468003	0.44359	1.05504	0.291409	0.773728
WBGene00002027	13681.2	-0.115117	0.22295	-0.516335	0.60562	0.891942
WBGene00002028	1954.11	-0.208304	0.135895	-1.53282	0.125319	0.631084
WBGene00002029	307.916	-0.384693	0.1411	-2.72638	0.00640324	0.190102
WBGene00002030	19.2949	-0.0679485	0.473867	-0.143392	0.885981	0.972462
WBGene00002031	344.854	-0.313287	0.128439	-2.43919	0.0147203	0.2918
WBGene00002032	2442.01	-0.000633833	0.107409	-0.0059011	0.995292	0.998812
WBGene00002033	1462.09	-0.0481439	0.104348	-0.461379	0.644526	0.904352
WBGene00002034	3407.94	-0.0541167	0.120181	-0.450295	0.652498	0.906724
WBGene00002035	3823.79	-0.169494	0.182668	-0.927878	0.353471	0.802206
WBGene00002036	6372.45	-0.102861	0.10288	-0.999818	0.317399	0.785379
WBGene00002037	589.855	0.0259985	0.213934	0.121526	0.903274	0.9795
WBGene00002038	1367.46	0.272287	0.176719	1.54079	0.123368	0.629716
WBGene00002039	170.159	0.525474	0.37605	1.39735	0.162308	0.674025
WBGene00002040	424.19	-0.15508	0.212317	-0.730419	0.465134	0.85055
WBGene00002041	799.291	0.288192	0.219331	1.31396	0.188859	0.701091
WBGene00002042	730.323	-0.121639	0.107413	-1.13244	0.257449	0.754
WBGene00002043	2009.86	-0.0177369	0.116185	-0.15266	0.878666	0.97143
WBGene00002044	1043.89	0.0608225	0.115415	0.526988	0.598202	0.889139
WBGene00002045	31831.8	0.104356	0.127484	0.818579	0.413027	0.83363
WBGene00002046	1865.17	-0.0125769	0.104527	-0.120321	0.904229	0.9795
WBGene00002047	4629.01	-0.0651562	0.0942237	-0.691506	0.489248	0.857408
WBGene00002048	400.962	-0.0378213	0.214689	-0.176168	0.860162	0.967218
WBGene00002050	495.025	0.191834	0.140772	1.36272	0.17297	0.684427
WBGene00002051	21.2873	1.84871	0.649979	2.84425	0.00445155	0.161617
WBGene00002052	2005.16	0.290495	0.169293	1.71593	0.0861741	0.57748
WBGene00002053	3502.93	0.405165	0.138643	2.92236	0.00347392	0.138588
WBGene00002054	1727.86	0.533042	0.194207	2.74471	0.00605652	0.186028
WBGene00002055	199.987	0.553466	0.302928	1.82705	0.067692	0.53614
WBGene00002056	3461.38	0.903483	0.198021	4.56255	5.05351e-06	0.00117297
WBGene00002057	121.186	0.273323	0.176698	1.54684	0.121902	0.62826
WBGene00002058	299.072	0.0526711	0.273746	0.192409	0.847422	0.965263
WBGene00002059	6194.5	0.111035	0.135066	0.822076	0.411034	0.832747
WBGene00002060	794.205	-0.0669631	0.125481	-0.533653	0.593582	0.88825
WBGene00002061	11710.2	-0.0116518	0.0954571	-0.122064	0.902849	0.979385
WBGene00002062	197.466	-0.222706	0.15291	-1.45645	0.145269	0.655591
WBGene00002063	288.552	-0.0656563	0.164397	-0.399377	0.689615	0.916455
WBGene00002064	21301.1	0.106133	0.121467	0.873767	0.382245	0.818609
WBGene00002065	2463.55	0.396917	0.157663	2.51751	0.0118187	0.260398
WBGene00002066	18267.8	-0.019999	0.244589	-0.0817657	0.934833	0.987267
WBGene00002067	28.3498	-0.0146728	0.390794	-0.0375462	0.97005	0.994556
WBGene00002068	6649.66	-0.0799295	0.128667	-0.621213	0.53446	0.872304
WBGene00002069	113.434	0.255533	0.274937	0.929426	0.352668	0.801929
WBGene00002070	5584.85	-0.071644	0.115267	-0.621546	0.534241	0.872304
WBGene00002071	1164.73	-0.0577148	0.0822069	-0.702068	0.482637	0.85668
WBGene00002072	4347.88	-0.195012	0.118893	-1.64023	0.100958	0.599675
WBGene00002073	19592.3	-0.127977	0.108026	-1.18468	0.236142	0.738117
WBGene00002074	11284.6	-0.0548359	0.197185	-0.278094	0.78094	0.944708
WBGene00002075	3631.4	-0.331902	0.233653	-1.42049	0.155464	0.662062
WBGene00002076	7599.23	-0.0484425	0.116829	-0.414646	0.678401	0.915484
WBGene00002077	24029.2	-0.0267353	0.15493	-0.172564	0.862994	0.967325
WBGene00002078	14229	-0.168741	0.267063	-0.63184	0.527492	0.871484
WBGene00002079	9827.57	-0.199784	0.101749	-1.9635	0.0495881	0.479363
WBGene00002080	3835.3	-0.152637	0.237362	-0.643056	0.520187	0.868915
WBGene00002081	1219.38	0.0279771	0.165666	0.168876	0.865894	0.967951
WBGene00002083	20959.1	0.0271714	0.105278	0.258091	0.796337	0.95027
WBGene00002084	11.2328	-0.149057	0.534782	-0.278725	0.780456	0.944708
WBGene00002085	19.197	0.817537	0.798325	1.02406	0.305805	0.781867
WBGene00002086	10.7105	0.0743296	0.50491	0.147213	0.882964	0.972304
WBGene00002087	29.1962	0.442871	0.378164	1.17111	0.241556	0.741987
WBGene00002088	10.764	0.0327652	0.48201	0.0679761	0.945805	0.989659
WBGene00002089	11.6045	0.0366229	0.48734	0.0751486	0.940097	0.988674
WBGene00002090	57.68	0.758756	0.609566	1.24475	0.213225	0.717645
WBGene00002091	0.269454	1.15008	4.49243	0.256005	0.797947	NA
WBGene00002092	0.596178	-0.0608798	2.00492	-0.0303653	0.975776	NA
WBGene00002093	2.84181	0.369588	1.08697	0.340016	0.733844	NA
WBGene00002094	2.41124	-0.952306	1.34762	-0.706659	0.479779	NA
WBGene00002095	2.37057	-0.20248	1.11372	-0.181805	0.855736	NA
WBGene00002096	0.107888	0.374857	4.50829	0.0831485	0.933733	NA
WBGene00002097	1.36906	-0.20656	1.41732	-0.14574	0.884127	NA
WBGene00002098	0.370036	-2.06943	3.82332	-0.541265	0.588325	NA
WBGene00002099	0.342174	1.09014	3.15827	0.345169	0.729967	NA
WBGene00002100	76.8188	0.203084	0.248542	0.817102	0.41387	0.833824
WBGene00002101	13.4542	-0.726413	0.498161	-1.45819	0.144788	0.655529
WBGene00002102	47.7465	1.04177	0.606194	1.71854	0.0856981	0.576104
WBGene00002103	0.0512216	0.933076	4.50767	0.206997	0.836012	NA
WBGene00002104	0.363935	-1.65647	3.79657	-0.436307	0.662614	NA
WBGene00002105	10.6534	0.0754482	0.558662	0.135052	0.892571	0.975004
WBGene00002106	13.362	-0.0646277	0.489509	-0.132025	0.894964	0.976339
WBGene00002107	13.3725	-0.683662	0.489407	-1.39692	0.162438	0.674025
WBGene00002108	0.259325	1.28339	4.04622	0.317184	0.751104	NA
WBGene00002109	16.9301	-0.00507857	0.502014	-0.0101164	0.991928	0.998812
WBGene00002110	30.109	0.604786	0.34996	1.72816	0.0839604	0.57043
WBGene00002111	13.9769	-0.0151022	0.57073	-0.0264611	0.97889	0.996203
WBGene00002112	7.58516	0.330611	0.666402	0.496113	0.619815	NA
WBGene00002113	17.2792	-0.626501	0.595445	-1.05216	0.292728	0.773753
WBGene00002114	1.97464	-4.24517	4.44259	-0.955562	0.339293	NA
WBGene00002115	0.86631	0.0461503	1.96065	0.0235382	0.981221	NA
WBGene00002116	4.5631	-1.22675	0.956035	-1.28316	0.199435	NA
WBGene00002117	77.3218	-0.20724	0.289924	-0.714807	0.474728	0.854777
WBGene00002118	3.90893	0.313793	0.929993	0.337414	0.735805	NA
WBGene00002119	1.3315	0.0963183	1.90046	0.0506817	0.959579	NA
WBGene00002120	9.37723	0.809292	0.759647	1.06535	0.286716	NA
WBGene00002121	0	NA	NA	NA	NA	NA
WBGene00002123	84.6923	0.138162	0.318396	0.43393	0.664339	0.910061
WBGene00002124	989.61	0.010741	0.160604	0.0668789	0.946678	0.989659
WBGene00002125	2084.06	-0.162827	0.136971	-1.18877	0.234529	0.736088
WBGene00002127	223.936	0.423121	0.167007	2.53355	0.0112913	0.255124
WBGene00002128	10.002	-0.315193	0.548451	-0.574698	0.565496	0.881362
WBGene00002129	496.441	-0.0616266	0.12438	-0.495472	0.620267	0.897177
WBGene00002130	2005.47	-0.481968	0.0844453	-5.70746	1.14673e-08	5.63043e-06
WBGene00002131	434.342	-0.657212	0.109326	-6.01149	1.83828e-09	1.23513e-06
WBGene00002132	116.172	-0.10514	0.221324	-0.475051	0.634751	0.899625
WBGene00002133	376.97	-0.309256	0.138414	-2.23428	0.0254644	0.376866
WBGene00002134	647.377	0.109486	0.0920058	1.18999	0.234049	0.735477
WBGene00002135	537.957	0.159723	0.0963616	1.65754	0.0974111	0.595
WBGene00002136	4180.59	-0.197167	0.119098	-1.6555	0.0978232	0.595523
WBGene00002137	433.286	0.239228	0.171055	1.39854	0.16195	0.674025
WBGene00002138	457.153	0.209866	0.163485	1.2837	0.199246	0.709104
WBGene00002139	192.981	0.354975	0.22135	1.60368	0.108785	0.609929
WBGene00002140	13.4193	0.592065	0.538879	1.0987	0.2719	0.763548
WBGene00002141	11.4317	0.253253	0.453213	0.558794	0.576303	0.885227
WBGene00002142	9.84731	-0.116216	0.655498	-0.177294	0.859278	0.966947
WBGene00002143	986.693	-0.169549	0.118971	-1.42512	0.154121	0.65967
WBGene00002144	3933.91	-0.131223	0.101438	-1.29363	0.195793	0.708651
WBGene00002146	203.229	0.0358981	0.20423	0.175773	0.860472	0.967226
WBGene00002147	4397.1	-0.169908	0.156796	-1.08363	0.278531	0.766155
WBGene00002148	4510.86	-0.173794	0.179825	-0.966463	0.333813	0.793698
WBGene00002149	10.4175	-0.0879443	0.546627	-0.160885	0.872184	0.970345
WBGene00002150	14.7418	0.497548	0.493611	1.00798	0.313466	0.783623
WBGene00002151	73.4802	-0.420214	0.302583	-1.38875	0.164908	0.676265
WBGene00002152	9072.09	-0.0167745	0.158772	-0.105652	0.915859	0.982939
WBGene00002153	2668.29	-0.111978	0.151328	-0.739973	0.459316	0.849138
WBGene00002162	7337.41	0.108579	0.0952296	1.14018	0.254212	0.751389
WBGene00002163	104.413	0.236775	0.264158	0.896339	0.370072	0.814
WBGene00002169	8453.46	-0.156914	0.172983	-0.907106	0.364351	0.810816
WBGene00002173	1583	0.201059	0.460776	0.436348	0.662584	0.909861
WBGene00002174	745.131	0.576695	0.248184	2.32366	0.0201438	0.334403
WBGene00002175	806.035	-0.245483	0.151273	-1.62277	0.104638	0.604437
WBGene00002176	160.344	0.0934846	0.223554	0.418174	0.67582	0.915203
WBGene00002177	17.2609	0.638434	0.395858	1.61279	0.106791	0.606419
WBGene00002178	34.8812	0.0688037	0.292998	0.234827	0.814343	0.956432
WBGene00002179	268.304	0.299526	0.275017	1.08912	0.276101	0.76418
WBGene00002180	884.02	-0.127932	0.132821	-0.963197	0.335449	0.794645
WBGene00002181	186.879	0.122899	0.189712	0.647819	0.517102	0.868722
WBGene00002182	58.1158	0.108283	0.270464	0.400362	0.68889	0.916455
WBGene00002183	6711.1	-0.0481925	0.0821772	-0.586446	0.557576	0.879287
WBGene00002184	63.9786	-0.145408	0.356768	-0.407569	0.68359	0.915888
WBGene00002185	1351.41	-0.189863	0.0920429	-2.06276	0.0391353	0.436548
WBGene00002186	3.88576	-0.208472	1.06724	-0.195338	0.845128	NA
WBGene00002187	534.664	0.290756	0.160523	1.8113	0.0700944	0.544755
WBGene00002188	69.1749	0.637495	0.375645	1.69707	0.0896843	0.581141
WBGene00002189	831.632	0.233547	0.169522	1.37767	0.168304	0.678264
WBGene00002190	1110.45	0.0510447	0.239734	0.212922	0.831388	0.961485
WBGene00002191	7136.93	-0.0271508	0.0786057	-0.345405	0.72979	0.92857
WBGene00002192	8303.7	-0.202915	0.304459	-0.666479	0.505105	0.863366
WBGene00002193	0.673424	-1.79356	2.23172	-0.803665	0.42159	NA
WBGene00002194	1.26243	-0.296057	1.67648	-0.176594	0.859827	NA
WBGene00002195	12.004	0.515861	0.466155	1.10663	0.268454	0.761049
WBGene00002196	5441.39	-0.0546796	0.0833273	-0.656203	0.511694	0.866236
WBGene00002198	72.5496	-0.0290252	0.199886	-0.145209	0.884546	0.972403
WBGene00002199	79.9865	0.0186639	0.290765	0.064189	0.94882	0.990565
WBGene00002200	60.9901	-0.229294	0.26188	-0.875568	0.381265	0.818522
WBGene00002201	6749.33	-0.119841	0.161328	-0.742841	0.457578	0.847923
WBGene00002202	9319.18	-0.0354484	0.120582	-0.293979	0.768774	0.942492
WBGene00002203	736.092	-0.250831	0.182858	-1.37173	0.170148	0.680403
WBGene00002204	0.446526	-0.0912602	3.00021	-0.0304179	0.975734	NA
WBGene00002205	0.0636257	1.09763	4.49593	0.244139	0.807124	NA
WBGene00002206	0.230146	-1.6509	4.51351	-0.365769	0.714537	NA
WBGene00002207	1483.65	-0.0298261	0.14615	-0.204079	0.838292	0.963675
WBGene00002208	0.0650615	-1.04173	4.5163	-0.23066	0.817579	NA
WBGene00002210	391.143	0.179885	0.204207	0.880895	0.378375	0.817869
WBGene00002211	9.4882	-0.407856	0.60981	-0.668825	0.503607	NA
WBGene00002212	5.29529	0.0788822	0.657142	0.120038	0.904453	NA
WBGene00002213	287.847	-0.224029	0.170071	-1.31726	0.18775	0.700057
WBGene00002214	5907.54	-0.102511	0.0975321	-1.05105	0.293234	0.773753
WBGene00002215	995.125	0.0698102	0.0998198	0.699363	0.484325	0.85668
WBGene00002216	228.181	-0.040238	0.155566	-0.258655	0.795901	0.95027
WBGene00002217	612.064	0.313753	0.26811	1.17024	0.241905	0.742131
WBGene00002218	6.25605	0.10054	0.818371	0.122854	0.902223	NA
WBGene00002219	5564.65	0.0952173	0.108589	0.876855	0.380565	0.818522
WBGene00002220	363.107	-0.0713352	0.112045	-0.636665	0.524343	0.870804
WBGene00002221	2282.53	0.0254114	0.183101	0.138784	0.889621	0.973922
WBGene00002222	27.5062	0.380737	0.801933	0.474774	0.634948	0.899639
WBGene00002223	4667.35	-0.0860921	0.120554	-0.714135	0.475144	0.854777
WBGene00002224	22.4172	0.182332	0.351059	0.519378	0.603497	0.891153
WBGene00002225	7447.98	0.07094	0.111092	0.638569	0.523104	0.870544
WBGene00002226	6607.31	0.0824588	0.116934	0.705176	0.480701	0.856114
WBGene00002227	0.5892	0.503925	2.12067	0.237625	0.812172	NA
WBGene00002228	5566.43	-0.0931539	0.142586	-0.653316	0.513553	0.86685
WBGene00002229	11757.6	-0.0892141	0.101866	-0.875795	0.381142	0.818522
WBGene00002230	458.636	-0.15914	0.152417	-1.04411	0.296435	0.774041
WBGene00002231	4382.02	-0.218617	0.171204	-1.27694	0.201623	0.709237
WBGene00002232	606.739	0.373731	0.247943	1.50732	0.131728	0.637448
WBGene00002233	19.7863	0.121371	0.514453	0.235921	0.813494	0.956267
WBGene00002234	261.7	1.00556	0.20707	4.85612	1.19706e-06	0.00031916
WBGene00002235	127.004	0.354965	0.169637	2.0925	0.0363942	0.42818
WBGene00002238	14770.2	0.0210583	0.100283	0.20999	0.833676	0.962335
WBGene00002239	433.866	-0.145007	0.136345	-1.06353	0.287543	0.772105
WBGene00002240	1699.32	-0.248768	0.180244	-1.38017	0.167533	0.678013
WBGene00002241	3186.16	-0.103125	0.10545	-0.977947	0.3281	0.790364
WBGene00002242	23.5765	0.305264	0.435161	0.701496	0.482994	0.85668
WBGene00002243	37.1411	-0.228223	0.319395	-0.714549	0.474888	0.854777
WBGene00002244	7504.49	-0.230957	0.189152	-1.22101	0.222082	0.726388
WBGene00002245	2710.37	-0.222437	0.177727	-1.25156	0.210729	0.716804
WBGene00002246	17.6692	0.0462994	0.454734	0.101816	0.918902	0.983369
WBGene00002247	2890.24	-0.335049	0.166362	-2.01398	0.0440118	0.458657
WBGene00002248	557.917	0.611172	0.323465	1.88945	0.0588315	0.511065
WBGene00002249	4858.1	0.000979146	0.0962772	0.0101701	0.991886	0.998812
WBGene00002250	9946.75	-0.104197	0.120665	-0.863521	0.387851	0.821018
WBGene00002251	5733.84	-0.255748	0.22037	-1.16054	0.245829	0.745382
WBGene00002252	29.5913	0.314999	0.474107	0.664406	0.50643	0.864152
WBGene00002253	888.627	0.258447	0.255321	1.01224	0.311422	0.783623
WBGene00002254	4678.03	-0.0238125	0.166694	-0.142851	0.886407	0.972572
WBGene00002255	897.143	0.278199	0.151542	1.83579	0.0663892	0.531697
WBGene00002256	886.698	-0.0301296	0.127186	-0.236893	0.812739	0.956017
WBGene00002257	542.807	0.592597	0.281253	2.10699	0.0351187	0.42062
WBGene00002258	4282.73	0.310911	0.245592	1.26596	0.205526	0.713297
WBGene00002259	345.903	0.441733	0.279462	1.58065	0.113957	0.618489
WBGene00002260	35.8132	1.43955	0.492972	2.92016	0.00349857	0.138704
WBGene00002261	652.49	0.123856	0.175562	0.705483	0.48051	0.856031
WBGene00002262	1571.27	0.0991342	0.152082	0.651845	0.514501	0.86685
WBGene00002263	11693.5	0.0296125	0.417704	0.0708935	0.943483	0.988786
WBGene00002264	7411.35	0.165731	0.0972806	1.70364	0.088449	0.579641
WBGene00002265	3992.29	0.35657	0.155995	2.28578	0.0222673	0.351297
WBGene00002266	289.367	0.144877	0.172273	0.840972	0.400364	0.825468
WBGene00002267	806.467	0.243436	0.148038	1.64442	0.100089	0.597909
WBGene00002268	2958.25	0.365094	0.137312	2.65887	0.00784026	0.210713
WBGene00002269	8191.1	0.320852	0.262065	1.22432	0.22083	0.724473
WBGene00002270	13.7155	-0.135129	0.696973	-0.193879	0.84627	0.965045
WBGene00002271	4876.22	0.560317	0.240242	2.33231	0.0196845	0.329733
WBGene00002272	2427.09	0.263226	0.158352	1.66229	0.0964556	0.593206
WBGene00002273	4123.8	0.409849	0.187346	2.18766	0.0286943	0.393372
WBGene00002274	357.815	0.317789	0.208187	1.52646	0.126895	0.631785
WBGene00002275	2813.62	-0.369902	0.152703	-2.42237	0.0154198	0.298257
WBGene00002276	3103.68	-0.0641775	0.131482	-0.48811	0.625472	0.897771
WBGene00002278	693.892	-0.2471	0.135755	-1.82019	0.0687295	0.539771
WBGene00002280	8268.33	0.405824	0.219126	1.85201	0.0640245	0.523263
WBGene00002282	76.6654	1.44843	0.437971	3.30714	0.000942523	0.0640013
WBGene00002295	2085.26	-0.224506	0.280082	-0.801571	0.422801	0.836875
WBGene00002297	5226.33	-0.217348	0.184522	-1.1779	0.238837	0.740329
WBGene00002299	356.123	-0.122172	0.219721	-0.556033	0.578189	0.885345
WBGene00002324	1015.33	-0.125354	0.120321	-1.04182	0.297493	0.775207
WBGene00002335	2325.51	-0.144888	0.130294	-1.11201	0.266136	0.758901
WBGene00002344	16785.1	0.0362604	0.0784628	0.462135	0.643984	0.904271
WBGene00002348	483.693	0.0429979	0.291363	0.147575	0.882678	0.972304
WBGene00002363	9427.66	-0.132961	0.13016	-1.02152	0.307009	0.782153
WBGene00002368	3686.14	-0.125844	0.124393	-1.01166	0.3117	0.783623
WBGene00002393	13.152	-0.0879123	0.586862	-0.1498	0.880922	0.972161
WBGene00002497	274.253	0.177165	0.163398	1.08425	0.278252	0.766155
WBGene00002583	6343.04	-0.184341	0.318378	-0.579001	0.562589	0.880335
WBGene00002601	19.2048	0.25426	0.513951	0.494717	0.6208	0.897177
WBGene00002632	697.48	-0.0144847	0.213803	-0.0677481	0.945986	0.989659
WBGene00002637	11170.4	-0.107042	0.186048	-0.575348	0.565056	0.881307
WBGene00002694	6570.77	-0.0707366	0.225039	-0.31433	0.75327	0.937365
WBGene00002696	3490.45	0.0159324	0.12816	0.124317	0.901065	0.978778
WBGene00002717	7430.89	-0.181015	0.292502	-0.618851	0.536015	0.872913
WBGene00002783	3791.44	-0.174948	0.20152	-0.868143	0.385316	0.819954
WBGene00002804	2895.1	-0.0124976	0.10452	-0.119572	0.904823	0.979809
WBGene00002827	161.543	0.508844	0.243462	2.09003	0.0366147	0.428282
WBGene00002845	26008.7	-0.181193	0.177373	-1.02154	0.307	0.782153
WBGene00002850	6178.56	-0.0999564	0.209097	-0.478039	0.632622	0.899438
WBGene00002855	4090.91	-0.0826475	0.0774972	-1.06646	0.286217	0.771938
WBGene00002879	3727.12	0.0653659	0.0901257	0.725275	0.468283	0.851339
WBGene00002881	165.489	0.330815	0.237009	1.39579	0.162777	0.674025
WBGene00002889	3828.24	-0.305181	0.277677	-1.09905	0.271746	0.763548
WBGene00002891	5095.35	-0.0318688	0.0885122	-0.36005	0.71881	0.925239
WBGene00002915	2416.39	0.218775	0.177116	1.23521	0.216752	0.721339
WBGene00002957	4228.01	-0.0529298	0.0722093	-0.733006	0.463555	0.850163
WBGene00002974	56.2534	-0.0994888	0.277626	-0.358355	0.720078	0.925239
WBGene00002975	19.0743	0.19265	0.473874	0.406544	0.684343	0.915888
WBGene00002976	35.4256	0.0659188	0.417486	0.157895	0.87454	0.970412
WBGene00002977	218.547	0.0547353	0.232896	0.235021	0.814193	0.956384
WBGene00002978	9426.56	0.251796	0.143032	1.76041	0.0783382	0.560575
WBGene00002979	574.128	0.0747542	0.13541	0.552058	0.580909	0.885735
WBGene00002980	6959.85	0.160067	0.143921	1.11219	0.266057	0.758901
WBGene00002981	3038.25	-0.0325839	0.083459	-0.390418	0.696227	0.917873
WBGene00002982	692.652	-0.0872956	0.149633	-0.583399	0.559624	0.879673
WBGene00002983	29.0102	0.381502	0.386847	0.986183	0.324043	0.789134
WBGene00002985	5525.92	-0.14266	0.0937303	-1.52203	0.128001	0.633987
WBGene00002986	1180.41	-0.168546	0.113223	-1.48863	0.136585	0.646487
WBGene00002987	5.58289	-0.0129846	0.8004	-0.0162227	0.987057	NA
WBGene00002988	47.2063	0.126881	0.256571	0.494527	0.620934	0.897177
WBGene00002989	79.9883	-0.295661	0.229528	-1.28812	0.197703	0.709104
WBGene00002990	238.212	0.45669	0.177119	2.57843	0.009925	0.238611
WBGene00002991	163.21	0.00778809	0.217325	0.0358361	0.971413	0.994861
WBGene00002992	1503.78	-0.0914781	0.188837	-0.484428	0.628082	0.898674
WBGene00002994	6573.85	-0.0644227	0.0917085	-0.702472	0.482385	0.85668
WBGene00002996	1364.95	-0.258756	0.163354	-1.58402	0.11319	0.617777
WBGene00002997	328.026	-0.0907926	0.129905	-0.698917	0.484604	0.85668
WBGene00002998	2939.66	-0.171226	0.167	-1.0253	0.30522	0.781398
WBGene00002999	1019.29	0.0707247	0.184056	0.384257	0.700788	0.919121
WBGene00003000	41.7446	0.386275	0.271129	1.42469	0.154247	0.65967
WBGene00003001	166.212	-0.292344	0.231387	-1.26344	0.206431	0.713787
WBGene00003002	8586.21	-0.105273	0.290316	-0.362614	0.716893	0.92509
WBGene00003003	249.087	0.210999	0.320575	0.658189	0.510417	0.865866
WBGene00003006	144.014	0.378317	0.163182	2.31837	0.0204292	0.338082
WBGene00003007	210.359	0.0946218	0.205687	0.460029	0.645495	0.904352
WBGene00003008	13.7575	0.0673733	0.532068	0.126625	0.899237	0.978078
WBGene00003009	5052.24	-0.136798	0.178986	-0.764293	0.444693	0.843086
WBGene00003010	1776.16	-0.0328737	0.0870386	-0.377692	0.70566	0.921298
WBGene00003011	541.802	-0.306961	0.182791	-1.6793	0.0930943	0.588291
WBGene00003012	2628.08	-0.00547622	0.128578	-0.0425907	0.966028	0.993986
WBGene00003014	1336.76	-0.187138	0.0911961	-2.05204	0.0401658	0.442619
WBGene00003015	62.4852	0.46548	0.258525	1.80052	0.0717782	0.551758
WBGene00003017	24.6444	-0.0451789	0.391089	-0.115521	0.908032	0.980706
WBGene00003018	19.5186	0.152626	0.698278	0.218575	0.826981	0.96036
WBGene00003019	137.043	0.241439	0.246331	0.980141	0.327017	0.790055
WBGene00003020	3900.57	-0.167731	0.18242	-0.919476	0.357846	0.804853
WBGene00003021	4593.95	-0.143954	0.202692	-0.710209	0.477575	0.854777
WBGene00003022	1832.49	-0.0865287	0.107989	-0.801271	0.422975	0.836875
WBGene00003024	97.8883	-0.0348325	0.183257	-0.190075	0.849251	0.965263
WBGene00003025	4022.78	0.0203343	0.13815	0.147189	0.882982	0.972304
WBGene00003026	15486.9	-0.237842	0.257138	-0.924959	0.354987	0.80341
WBGene00003029	13.4826	0.172951	0.47195	0.366462	0.714021	0.924274
WBGene00003030	3711.86	-0.339829	0.208765	-1.62781	0.103566	0.601054
WBGene00003031	10.3606	0.348595	0.542613	0.642439	0.520588	0.869275
WBGene00003033	12.6365	0.244143	0.541499	0.450865	0.652087	0.906724
WBGene00003034	3076.81	-0.104034	0.208772	-0.498316	0.618262	0.896149
WBGene00003035	946.068	-0.00810141	0.17328	-0.0467534	0.96271	0.993427
WBGene00003036	8188.99	-0.093218	0.0781093	-1.19343	0.232701	0.735103
WBGene00003037	3401.13	-0.132974	0.0940116	-1.41444	0.157232	0.665303
WBGene00003038	688.042	-0.181162	0.110461	-1.64005	0.100995	0.599675
WBGene00003040	1896.23	-0.0634751	0.245226	-0.258844	0.795756	0.95027
WBGene00003041	2413.63	-0.0724939	0.106121	-0.683127	0.494527	0.859496
WBGene00003043	3621.81	-0.105143	0.175108	-0.600448	0.548208	0.875459
WBGene00003044	1987.54	-0.101091	0.0960082	-1.05295	0.292366	0.773753
WBGene00003045	721.136	0.0305424	0.113691	0.268644	0.788204	0.947425
WBGene00003046	96.5803	-0.145971	0.209877	-0.695506	0.486738	0.857143
WBGene00003047	3558.7	-0.0722105	0.100567	-0.718034	0.472736	0.854573
WBGene00003048	2717.99	-0.204019	0.181269	-1.12551	0.260374	0.756013
WBGene00003052	10675.3	-0.0503263	0.0963524	-0.522315	0.601451	0.890005
WBGene00003053	3750.49	0.0757543	0.0809552	0.935757	0.349399	0.801801
WBGene00003055	1097.13	0.55694	0.211138	2.6378	0.00834462	0.217403
WBGene00003056	521.164	-0.122378	0.126598	-0.966667	0.333711	0.793698
WBGene00003057	2.74535	-1.69866	1.80965	-0.93867	0.3479	NA
WBGene00003058	0.790265	1.21895	2.05331	0.59365	0.552746	NA
WBGene00003059	1194.47	0.00150537	0.13299	0.0113194	0.990969	0.998812
WBGene00003060	3672.75	-0.327954	0.44036	-0.744741	0.456428	0.847538
WBGene00003061	2350.89	0.0975327	0.152167	0.640958	0.52155	0.869634
WBGene00003062	4204.22	-0.00596698	0.105994	-0.0562954	0.955107	0.992583
WBGene00003063	5186.84	0.0602522	0.0973089	0.619185	0.535794	0.872897
WBGene00003064	1456.26	-0.0617829	0.116798	-0.528971	0.596826	0.888936
WBGene00003065	1801.91	0.0673718	0.106323	0.63365	0.526309	0.870825
WBGene00003066	860.312	-0.04673	0.108429	-0.430975	0.666487	0.911072
WBGene00003067	373.03	0.234954	0.176827	1.32872	0.18394	0.698534
WBGene00003068	1188.81	-0.25182	0.317221	-0.793832	0.427293	0.83843
WBGene00003071	1280.02	-0.0540292	0.440619	-0.122621	0.902407	0.97927
WBGene00003072	1686.28	-0.168432	0.472598	-0.356396	0.721544	0.925443
WBGene00003073	9653.23	0.0469017	0.16657	0.281573	0.778271	0.944708
WBGene00003074	1288.86	-0.175548	0.134938	-1.30095	0.193275	0.706468
WBGene00003075	7.00293	0.238988	0.768198	0.311101	0.755724	NA
WBGene00003076	1368.72	0.0409307	0.154534	0.264866	0.791113	0.948474
WBGene00003077	851.994	0.0150238	0.14297	0.105083	0.91631	0.982939
WBGene00003078	1327.24	-0.0740642	0.11655	-0.635472	0.52512	0.870804
WBGene00003079	767.696	0.0116002	0.159002	0.0729563	0.941841	0.988674
WBGene00003080	692.255	-0.0449682	0.131432	-0.342139	0.732246	0.929567
WBGene00003081	1001.04	0.102132	0.172234	0.592981	0.553194	0.877656
WBGene00003082	1735.11	0.000600164	0.105136	0.00570844	0.995445	0.998812
WBGene00003083	2977.36	-0.185298	0.0988209	-1.87509	0.0607806	0.515716
WBGene00003084	772.238	-0.0220058	0.14061	-0.156503	0.875637	0.970742
WBGene00003085	12989	-0.0759573	0.0900479	-0.843521	0.398937	0.825031
WBGene00003086	4591.7	-0.130545	0.144663	-0.902409	0.366839	0.81242
WBGene00003087	654.554	-0.231787	0.103492	-2.23966	0.0251129	0.37482
WBGene00003089	79.004	0.57148	0.236758	2.41378	0.0157881	0.301724
WBGene00003090	12645.1	0.003349	0.228485	0.0146574	0.988305	0.998781
WBGene00003091	4563.91	0.0509631	0.249957	0.203888	0.838441	0.963675
WBGene00003092	26.1578	-0.132308	0.735327	-0.179931	0.857207	0.96687
WBGene00003093	1269.68	1.53777	0.528449	2.90998	0.00361458	0.142419
WBGene00003094	4.73225	0.327775	1.40501	0.23329	0.815536	NA
WBGene00003095	26.448	-0.37543	0.537298	-0.698738	0.484716	0.85668
WBGene00003096	1833.32	0.132589	0.583924	0.227065	0.820373	0.958638
WBGene00003097	3838.45	0.299979	0.130169	2.30454	0.0211922	0.342699
WBGene00003098	0.391941	0.665185	3.05508	0.217731	0.827639	NA
WBGene00003099	7.61549	1.8151	0.911292	1.99179	0.0463944	NA
WBGene00003100	8.02178	0.511175	0.823066	0.621062	0.534559	NA
WBGene00003102	22.6382	0.474479	0.38669	1.22703	0.219813	0.723965
WBGene00003104	10.2222	0.032678	0.58553	0.0558092	0.955494	0.992824
WBGene00003106	7.52936	-0.722994	0.618318	-1.16929	0.242286	NA
WBGene00003107	262.905	-0.167244	0.229479	-0.728797	0.466126	0.850796
WBGene00003111	836.154	-0.0171401	0.15746	-0.108854	0.913319	0.982279
WBGene00003112	41.2155	0.205168	0.321131	0.638891	0.522894	0.870544
WBGene00003114	2.01389	1.361	1.55473	0.875397	0.381358	NA
WBGene00003119	1899.91	-0.0718788	0.0963455	-0.746052	0.455636	0.847414
WBGene00003123	3353.85	0.00974864	0.113007	0.0862657	0.931255	0.985889
WBGene00003124	160.688	0.302217	0.207969	1.45318	0.146174	0.655909
WBGene00003129	1598.28	-0.0402764	0.10033	-0.40144	0.688097	0.916455
WBGene00003130	5484.23	0.0384592	0.0921603	0.417308	0.676453	0.915484
WBGene00003132	5567.63	-0.0891281	0.176147	-0.505988	0.612865	0.894752
WBGene00003133	6575.3	-0.153649	0.219098	-0.701278	0.483129	0.85668
[truncated: 20,296 more rows]

## Sheet: DiffBind_elegans_wt_ko
# Differential accessibility results C. elegans: KO vs WT
chr	start	end	log2FoldChange	padj
III	7102090	7103990	1.22968	3.40482e-13
V	724330	727993	1.02666	9.83895e-12
V	7433381	7435705	1.31984	9.83895e-12
III	6970101	6971712	1.1599	1.57812e-11
IV	16167779	16170678	0.97348	3.47358e-11
IV	6883574	6887651	-1.5189	5.73758e-11
II	8744069	8747234	1.04811	4.5902e-10
X	9884272	9889632	1.06082	9.15737e-10
X	6607205	6609045	1.13881	1.85755e-09
X	13349637	13350804	1.18176	1.85755e-09
V	16214888	16217674	1.21985	2.16221e-09
X	13469453	13470409	1.35841	3.00334e-09
III	4489357	4491392	0.980106	3.00334e-09
V	18638482	18639591	1.32348	3.53816e-09
II	13160461	13165733	-1.07181	1.96287e-08
II	12994352	12996383	1.00053	3.70961e-08
X	11965960	11968124	1.26243	4.64276e-08
IV	17470512	17471920	1.21888	1.31179e-07
V	16592570	16595346	0.948384	1.31179e-07
X	14490092	14491119	0.897632	1.31179e-07
I	10184598	10185520	0.94683	2.51862e-07
V	10937632	10938817	1.01775	2.03775e-06
V	6783193	6784903	0.924175	3.68457e-06
II	8819540	8820152	1.32037	3.72662e-06
IV	11410226	11413002	0.926249	4.37618e-06
V	5812314	5813137	1.13765	5.42551e-06
V	19609492	19612150	0.926206	8.18557e-06
IV	11913690	11915687	1.08259	8.18557e-06
I	7867575	7867918	0.969667	1.72404e-05
I	8865943	8866624	1.33292	1.89129e-05
V	8267509	8268937	1.01829	2.6849e-05
V	6276452	6278158	0.90746	3.44269e-05
II	10932710	10935184	0.76967	3.46761e-05
II	7056190	7057960	0.921362	3.71491e-05
V	9338857	9344129	0.610347	4.4256e-05
II	11842615	11846029	0.856214	4.67697e-05
II	11535139	11538841	0.557682	5.03194e-05
III	13604410	13606066	0.995695	5.86276e-05
V	5835853	5836834	1.00369	6.76746e-05
II	8398159	8399164	1.2396	8.34851e-05
V	7435928	7436958	1.11096	8.34851e-05
III	3864487	3867098	0.848085	0.000113393
IV	11372989	11377627	0.811614	0.000119014
V	8039676	8040387	0.984016	0.000145002
V	13908128	13908967	1.01761	0.000151966
I	6836467	6838140	0.843382	0.000187614
III	5940252	5943832	0.562621	0.000196879
IV	5470024	5473174	0.734154	0.000196879
III	10740866	10742432	0.760514	0.000201603
X	8159167	8160084	0.75175	0.000205979
V	2872463	2875600	0.8336	0.000205979
I	3680178	3680927	0.967256	0.000219655
X	17420209	17421468	0.818488	0.000222966
II	4091928	4094349	0.792559	0.000225743
IV	8334303	8334715	0.903797	0.000270963
IV	9378550	9380452	0.957394	0.00028901
X	6518881	6522595	0.735053	0.000289354
V	6323203	6326392	0.726938	0.000371553
IV	12526229	12527396	0.875787	0.000520091
I	7656976	7658291	0.756877	0.000520103
II	8575539	8577787	0.68104	0.000633704
V	12513054	12514834	0.847836	0.000654616
IV	3871841	3873806	0.832081	0.000654616
X	1486530	1489326	0.736863	0.000749603
V	12003051	12004584	0.89365	0.000749603
I	7244935	7246074	0.865708	0.000767781
V	6488201	6489120	0.867549	0.000767781
X	3114688	3116589	0.611702	0.000767781
IV	7083715	7084682	0.877554	0.000777132
IV	8499308	8500076	0.753301	0.000784974
II	6631103	6634855	0.799967	0.000784974
V	12549209	12550385	0.840062	0.000828543
V	20497922	20499057	0.824217	0.000828543
II	13636996	13638480	0.732251	0.00103112
V	8414084	8415254	0.715781	0.00111264
V	19049560	19050752	0.802863	0.00117652
X	6533547	6536777	0.738696	0.00142731
V	17278365	17285169	-0.808389	0.00142731
I	5619567	5620669	0.778887	0.00142938
IV	7488247	7488659	0.627703	0.00152758
X	14423882	14424751	1.00204	0.00166266
II	10394127	10395349	0.718564	0.00192258
II	9161377	9163366	0.737598	0.00209976
I	3367638	3368550	0.688079	0.0022079
II	5544863	5547492	0.68506	0.00271073
I	9512450	9514637	0.606083	0.00288439
V	1132596	1134036	0.727851	0.00311441
X	11407053	11407702	0.87173	0.0033821
IV	4389141	4390590	0.616121	0.00376167
V	6515281	6516526	0.630822	0.00377838
I	5577068	5579194	0.623767	0.00377838
X	12877478	12880328	0.696614	0.00385792
V	15395694	15397348	0.647689	0.00390553
X	10139370	10142013	0.642304	0.00392416
V	11616374	11616804	0.83632	0.00400714
IV	10469739	10471899	0.695849	0.004008
II	6365720	6367002	0.700223	0.004008
III	3867852	3869587	0.635628	0.00421448
IV	7487679	7487992	0.531507	0.00421448
III	10746674	10747728	0.651628	0.00432764
I	10553114	10553913	0.581615	0.00438904
III	599508	600366	0.724404	0.00446845
V	13310184	13312260	0.628046	0.00463388
V	3772019	3774535	0.639353	0.00463388
X	4246554	4247212	0.728124	0.00505643
IV	15899932	15901225	0.785616	0.00564914
IV	6294238	6295217	0.568377	0.00615717
III	3068315	3069210	0.635738	0.00645868
III	5874701	5876470	0.551057	0.00654185
X	11994782	11995839	0.761064	0.00715944
IV	762418	763678	0.620555	0.00831121
IV	1459894	1460786	0.724581	0.00831121
X	13543027	13544599	0.647549	0.00912125
V	16040142	16040515	0.545149	0.00928903
V	13043710	13046154	0.578771	0.00986894
I	4790290	4790642	0.690757	0.00992747
III	9824875	9825432	0.562786	0.010095
IV	6421583	6423497	0.533323	0.010611
V	10277902	10279056	0.686667	0.01112
III	5107328	5108492	0.573716	0.0111204
II	10171266	10172498	0.543382	0.0114326
X	2890680	2891491	0.636133	0.0129666
X	14791006	14792984	0.739034	0.0135295
V	12637661	12638236	0.590077	0.0135295
V	4908882	4911399	0.550302	0.0135295
X	7985977	7988930	0.579915	0.0135295
III	9615331	9616470	0.520206	0.0136652
V	17499042	17505021	0.497041	0.0142361
V	15296832	15298700	0.546519	0.0149553
I	7057198	7059168	0.445658	0.0158676
IV	1720788	1723072	0.482998	0.0158676
IV	12903783	12906659	0.495814	0.0170433
V	11888246	11889580	0.578481	0.0179114
II	5055620	5056178	0.519835	0.0179114
V	7416162	7416433	0.635521	0.0182818
III	10535524	10537680	0.499731	0.0192032
II	3245085	3246015	0.577402	0.0200321
IV	7189285	7190333	0.564842	0.0204996
III	9059329	9060181	0.525312	0.0204996
IV	8152443	8154857	0.485142	0.0206527
IV	9739311	9740901	0.413803	0.0213591
V	8076010	8079916	0.475187	0.0244826
IV	13250698	13252311	0.426057	0.0289181
V	5077852	5080903	0.447079	0.0299655
X	16677466	16677707	0.477324	0.0328182
IV	13079444	13082781	0.347116	0.0352469
X	12104928	12106102	0.349386	0.0359057
IV	5374776	5377117	0.399114	0.0359057
I	10436252	10436884	0.435892	0.0359057
X	3403469	3408603	0.347424	0.0402098
V	11817781	11822529	0.294661	0.044837
IV	2710119	2710666	0.366858	0.056086
V	5700152	5701080	0.351549	0.0606063
III	10805923	10810999	0.19634	0.0622851
V	16041871	16042283	0.258906	0.0647327
II	1140838	1152701	0.239373	0.06544
II	8602783	8603526	0.282651	0.0661472
V	4890427	4891422	0.250963	0.0684384
V	1594017	1594673	0.320826	0.070792
II	7339553	7349124	0.235599	0.0709019
V	19201014	19203607	0.262188	0.0722456
I	6497434	6499560	0.264267	0.0722456
IV	17278957	17281330	0.248088	0.0722456
IV	11407114	11407427	0.216772	0.0738923
IV	11406449	11406861	0.23747	0.0791117
II	4702067	4703219	0.258976	0.0796693
II	8762620	8765211	0.207891	0.0963085
V	14991707	14992677	0.226522	0.0980449
V	4181359	4187201	0.152235	0.0980449
X	6791062	6792709	0.223706	0.0997271
V	11975549	11976756	0.221175	0.105197
V	16042518	16042831	0.200947	0.106397
III	10506104	10506801	0.176324	0.110318
V	14685484	14688545	0.141591	0.111194
X	9850569	9851336	0.237854	0.111194
III	4093316	4094921	0.192084	0.111194
III	6374095	6374997	0.166351	0.111194
X	4960619	4964412	0.139339	0.117957
V	4040407	4042021	0.210528	0.123739
II	2586076	2586911	0.204205	0.143182
III	4015908	4017627	0.151799	0.143182
V	415868	417706	0.186878	0.145098
III	1419200	1419854	0.145935	0.149761
II	14492908	14494451	0.174329	0.153129
IV	12390296	12391053	0.159629	0.153129
V	8384870	8385929	0.182882	0.153129
II	10197623	10198217	0.185279	0.153755
IV	9374827	9376492	0.159605	0.1541
V	1150904	1153207	0.0853622	0.1548
X	5101040	5106158	0.134201	0.156938
II	8817591	8819028	0.166811	0.156938
II	5336095	5340827	0.0989964	0.156938
IV	11081084	11082253	0.120207	0.158995
III	5196716	5199677	0.142149	0.159167
I	2069679	2070607	0.14982	0.160851
X	16679538	16679797	0.178163	0.162884
II	11916511	11917643	0.123957	0.177479
IV	7925296	7926391	0.128152	0.189398
X	6620805	6627962	0.0959064	0.19677
V	8029437	8031214	0.113946	0.19677
V	8534565	8534977	0.121429	0.198765
IV	11324743	11325116	0.132842	0.198765
X	6240981	6242709	0.112392	0.202778
X	3558767	3563965	0.133848	0.20624
IV	11326586	11326998	0.122236	0.20624
II	8482374	8483539	0.110783	0.20624
X	643106	654904	0.0966754	0.20624
V	11147344	11147737	0.131747	0.21918
IV	7312956	7313860	0.119548	0.220552
IV	13239585	13240651	0.0992842	0.221559
V	12552211	12553191	0.122916	0.230182
IV	385892	386606	0.111041	0.23391
V	12407364	12408625	0.121369	0.240016
IV	11820504	11821917	0.0823875	0.244896
V	13650260	13654129	0.0797708	0.258207
V	8535212	8535525	0.0976647	0.262429
III	6440143	6443000	0.0739296	0.262429
X	3567353	3572549	0.125372	0.2659
III	5728178	5730117	0.0906749	0.271971
V	10749603	10750788	0.103053	0.275476
I	8676664	8681325	0.0774185	0.275986
V	10793796	10794924	0.105859	0.277833
IV	9587094	9588834	0.089418	0.280223
IV	7486543	7486916	0.0670793	0.280223
V	6392565	6399931	0.0890212	0.284127
II	5544510	5544793	-0.107332	0.284951
II	5278088	5282347	0.0772028	0.289337
V	10280305	10281474	0.0960218	0.289337
X	11603706	11605419	0.0673225	0.292522
V	3800780	3803542	0.0757828	0.306783
III	4537279	4540623	0.0912069	0.316419
X	8748432	8750941	0.0689257	0.326903
IV	3645164	3648684	0.0720227	0.329066
II	11237445	11238919	0.0686905	0.330636
V	1460367	1461613	0.0951498	0.331146
V	8898226	8898539	0.080883	0.333323
X	17600485	17601503	0.083436	0.33604
I	3150343	3152003	0.0708066	0.339723
II	11729053	11731164	0.0590975	0.345705
V	10965717	10967918	0.0640634	0.345705
X	11047444	11049275	0.073122	0.34712
II	9617467	9624176	0.0422924	0.353422
II	10542419	10554183	0.0292845	0.360059
II	5570652	5572232	0.0593384	0.360059
IV	9738492	9739260	-0.0739515	0.383675
III	6969388	6970025	-0.0659139	0.383675
III	7019583	7020600	0.0719569	0.422442
II	4869668	4870791	0.0806953	0.422442
V	16040806	16041191	0.0524916	0.446742
II	5661179	5665243	0.0281727	0.446742
I	4699608	4702866	0.0309391	0.451437
X	6742349	6743899	0.0368746	0.451437
IV	12907467	12909998	0.0559164	0.453074
I	9585415	9587147	0.0529777	0.453074
X	7907964	7913930	0.0493498	0.455249
IV	7485832	7486217	0.0418167	0.455249
III	62886	66260	0.0466429	0.455249
III	6199184	6202532	0.04767	0.455249
II	12943927	12948258	0.0231136	0.46383
III	6508130	6509444	0.0619037	0.473328
I	7079574	7082040	0.0398758	0.474914
IV	11337851	11338263	0.052842	0.481755
IV	8377703	8379319	0.0433088	0.489808
V	9983931	9986277	0.0408372	0.49406
V	19519995	19533110	0.0256155	0.494861
X	7230703	7238662	0.025292	0.495012
I	9334806	9342496	0.0366497	0.506103
X	3113441	3114667	0.0446486	0.507878
I	7116327	7116655	0.0601448	0.52458
V	20162644	20164165	0.0650736	0.5331
I	12904468	12906040	0.0413615	0.541282
II	10574840	10578193	0.0416366	0.547753
IV	3222438	3252604	0.0198644	0.557372
II	9684086	9686713	0.0435402	0.573498
IV	7040209	7043694	0.0354735	0.573848
X	7727887	7733168	0.0607439	0.575444
V	6221247	6227010	0.021023	0.583075
II	13669102	13669689	0.0478005	0.585871
IV	13347663	13348599	0.0489305	0.601778
II	7773913	7776785	0.0342835	0.605566
I	13652947	13653704	0.0350379	0.610857
I	5272844	5274261	0.0407862	0.610857
II	5414274	5415370	0.039963	0.617153
III	4152052	4152915	0.0401785	0.630548
I	13952159	13953203	0.0376266	0.63521
V	6401377	6408783	0.0406998	0.63521
V	6898538	6900223	0.0406948	0.637221
II	6587575	6588655	0.0325965	0.644614
IV	8261155	8266455	0.0278571	0.658771
IV	1126788	1128840	0.0329853	0.662181
III	5679296	5680187	0.032457	0.666497
II	12737030	12738334	0.0278054	0.685931
V	16100678	16102750	0.0370956	0.692084
II	8143879	8144671	0.0375601	0.695417
II	8930995	8933799	0.0224032	0.699364
I	6093305	6094437	0.0320468	0.71188
II	9056503	9057085	0.0317961	0.718357
III	5555448	5557318	0.031662	0.725895
III	13302759	13307259	0.0270518	0.725895
III	8922397	8923290	0.0393939	0.725895
IV	1229078	1230793	0.0363843	0.744763
X	11882142	11882900	0.0443343	0.74892
I	5571794	5572949	0.0300775	0.763811
X	4524153	4526536	0.0222747	0.787279
IV	11915945	11916126	0.0341927	0.789034
X	7341507	7342780	0.0283632	0.789034
II	5179027	5186076	0.0150835	0.795806
III	13626006	13626786	0.0304167	0.795806
III	4172335	4176159	0.0267343	0.810346
I	5774583	5775610	0.022436	0.847802
III	1950658	1951425	0.0279996	0.850413
I	2686638	2689429	0.0195877	0.86422
V	12352743	12354320	0.0402623	0.87019
II	14017837	14021330	0.0160664	0.899272
V	14321365	14323003	0.0264761	0.903201
III	5948899	5953531	0.0184858	0.903201
V	14074458	14076717	0.028198	0.927126
I	7699680	7700958	0.0232388	0.950599
IV	13353721	13356104	0.0240049	0.950599
X	5694483	5697308	0.0179073	0.950599
IV	16469536	16470988	-0.0303976	0.950599
V	1176722	1178864	0.022228	0.950599
V	16745107	16746258	0.0227551	0.959957
I	1015193	1015742	0.0266029	0.988689
IV	1710263	1711127	0.0198893	0.999983
IV	13027170	13035955	0.0128684	0.999983
V	6835633	6836694	0.0265394	0.999983
II	4882060	4883358	0.0190972	0.999983
I	6220091	6220764	0.0211674	0.999983
IV	14051220	14056625	0.0165187	0.999983
IV	5386627	5388559	0.0230724	0.999983
II	11156587	11162481	0.0130165	0.999983
II	7073812	7075511	0.0192709	0.999983
V	15567392	15569897	0.0311307	0.999983
X	13934872	13941216	0.0142027	0.999983
I	7495435	7503522	0.0100445	0.999983
X	13288915	13290631	0.0212554	0.999983
IV	4749121	4749778	0.020104	0.999983
X	7310108	7310520	0.0179076	0.999983
X	11883125	11884042	0.0291162	0.999983
X	13886367	13886441	0.024505	0.999983
X	7568144	7569722	0.0198528	0.999983
I	9590504	9591825	0.0266875	0.999983
II	9524172	9526359	0.0164803	0.999983
I	10727753	10728808	0.022214	0.999983
X	11511561	11519051	0.0139159	0.999983
IV	14822538	14825264	0.00981787	0.999983
II	9059387	9061102	0.0135185	0.999983
X	4969527	4970913	0.0170319	0.999983
II	8400297	8404848	0.0168604	0.999983
X	7301387	7305570	0.0160214	0.999983
V	11174674	11177677	0.0120398	0.999983
III	4499186	4508114	0.0121852	0.999983
V	16394017	16395304	0.022431	0.999983
X	7562822	7564814	0.0164693	0.999983
IV	7797190	7800252	0.0170887	0.999983
IV	8449351	8451759	0.0166773	0.999983
II	7662704	7663754	0.0147279	0.999983
IV	9510746	9513002	0.0101811	0.999983
V	5762492	5763846	0.0242675	0.999983
V	13198229	13200981	0.0194829	0.999983
V	2881391	2883753	0.0169318	0.999983
II	11150389	11152595	0.0153937	0.999983
II	8264659	8267227	0.0158766	0.999983
II	8820162	8821190	0.0181734	0.999983
IV	9439139	9441107	0.0139919	0.999983
II	9939038	9940432	0.014635	0.999983
III	3736600	3739765	0.0147435	0.999983
IV	8333670	8333983	0.0182566	0.999983
V	12742039	12744164	0.0175583	0.999983
II	8012814	8015264	0.0143168	0.999983
II	7893220	7900515	0.0107346	0.999983
IV	10812397	10825869	0.00745527	0.999983
X	6661783	6669011	0.0108748	0.999983
V	5838955	5845696	0.00913458	0.999983
III	7208445	7209789	0.0152772	0.999983
V	4042179	4043601	0.0181014	0.999983
III	6206801	6207965	0.0140366	0.999983
X	6089026	6092124	0.00944248	0.999983
I	6854476	6857536	0.0124214	0.999983
II	9934430	9936893	0.0130428	0.999983
III	8652576	8653925	0.0108396	0.999983
X	5705688	5710737	0.00830812	0.999983
IV	5947091	5947605	0.0142327	0.999983
II	13608152	13609824	0.0125552	0.999983
I	1836649	1841937	0.00799534	0.999983
II	12895636	12897446	0.0148333	0.999983
I	4645660	4646963	0.0129307	0.999983
X	14503373	14503824	0.0156214	0.999983
V	8355986	8358185	0.013348	0.999983
V	7925781	7926920	-0.0182436	0.999983
II	9798275	9800362	0.0228714	0.999983
II	5378840	5379631	0.0109753	0.999983
II	5104116	5108899	0.00838119	0.999983
II	13073478	13076228	0.0144671	0.999983
IV	3311274	3313189	0.00837482	0.999983
V	7161066	7163595	0.0140832	0.999983
II	11222303	11226588	0.00890163	0.999983
X	12663902	12667854	0.00846175	0.999983
I	6780804	6784396	0.00777749	0.999983
V	4025045	4026212	0.0150652	0.999983
V	8272383	8274044	0.0128603	0.999983
IV	11401943	11403338	0.0129622	0.999983
X	8620568	8625190	0.00790756	0.999983
IV	10243610	10245707	0.0102881	0.999983
II	6924097	6927603	0.00893581	0.999983
IV	8520892	8538185	0.00626146	0.999983
I	6728329	6729376	0.0165318	0.999983
V	10888943	10891027	0.0110186	0.999983
X	15340556	15344146	0.0100535	0.999983
V	3579021	3585042	0.00714813	0.999983
V	11411509	11412876	0.00997435	0.999983
I	7472618	7476946	0.00739094	0.999983
II	8358226	8359381	0.0141227	0.999983
IV	3516884	3526602	0.00616664	0.999983
I	8407644	8409920	0.00867782	0.999983
V	17328795	17330690	-0.0151505	0.999983
II	7229148	7230616	0.0134863	0.999983
V	9203075	9204661	0.0123721	0.999983
III	5046168	5047459	0.00997639	0.999983
X	7200362	7204044	0.00974248	0.999983
II	5772083	5774220	0.00863558	0.999983
V	10398799	10401307	0.0122996	0.999983
X	15599801	15600688	0.0114081	0.999983
III	10337845	10339440	0.019386	0.999983
I	8975364	8986540	0.00730039	0.999983
V	9731368	9734022	0.00675399	0.999983
V	12951302	12952095	0.00879853	0.999983
I	10418232	10421858	0.00910294	0.999983
V	19118503	19119425	0.0122802	0.999983
I	5300850	5313930	0.00514526	0.999983
IV	4468500	4470826	0.007395	0.999983
I	10567892	10569017	0.0106583	0.999983
II	11166674	11167706	0.00681658	0.999983
III	11088485	11091547	0.00632334	0.999983
X	4008055	4010948	0.00950178	0.999983
II	6563792	6565396	0.00781143	0.999983
III	10817261	10821245	0.0068697	0.999983
V	16528805	16530365	0.0122831	0.999983
V	12935536	12937174	0.0139833	0.999983
V	2730620	2731098	0.0148848	0.999983
IV	10778983	10780683	0.0126992	0.999983
IV	9500309	9502571	0.0134046	0.999983
V	6520433	6521021	0.0130467	0.999983
IV	9772508	9773559	0.0101287	0.999983
III	4413455	4414727	0.00788413	0.999983
III	9715883	9720291	0.00849343	0.999983
II	13517898	13522938	0.00578026	0.999983
I	12733285	12736782	0.00704596	0.999983
V	4034474	4036025	0.0140008	0.999983
II	14778343	14782731	-0.0095844	0.999983
V	16057320	16058893	0.00925142	0.999983
I	6154073	6157440	0.00757714	0.999983
IV	14761801	14765436	0.00595818	0.999983
V	9096265	9097200	0.0103723	0.999983
X	476559	478315	-0.0122637	0.999983
II	5572370	5574883	0.00883721	0.999983
III	8318676	8319260	0.009971	0.999983
II	6967898	6970615	0.00627155	0.999983
III	6410032	6411579	0.0102673	0.999983
III	4367947	4370160	0.00611104	0.999983
IV	653478	654576	0.00852305	0.999983
III	3267184	3278710	0.00539166	0.999983
IV	13389147	13399053	0.00702744	0.999983
V	4691610	4692432	0.0088357	0.999983
I	12815902	12816558	0.00683601	0.999983
X	8375286	8377304	0.0111041	0.999983
X	5255192	5256855	0.0097409	0.999983
I	7585339	7588367	0.00775672	0.999983
IV	3336918	3338867	0.00634243	0.999983
II	10926559	10931078	0.00660657	0.999983
IV	5747374	5757862	0.00476496	0.999983
II	9803618	9805513	0.0113533	0.999983
V	10791973	10792875	0.0134966	0.999983
X	6018440	6019936	0.00919534	0.999983
II	13852302	13855279	0.00664866	0.999983
V	8026706	8028789	0.0104457	0.999983
III	10090860	10098081	0.00558727	0.999983
I	4298182	4302245	0.00617171	0.999983
V	8383920	8384798	0.0116084	0.999983
II	14634656	14636837	0.00553672	0.999983
V	9517648	9518859	0.0108498	0.999983
III	5714884	5717586	0.0053859	0.999983
X	6844753	6845973	0.0113142	0.999983
III	6443055	6444586	0.00667992	0.999983
II	11887763	11888180	0.00848736	0.999983
II	7772497	7773903	0.0112359	0.999983
III	6280381	6282379	0.00539617	0.999983
III	6420768	6427305	0.00493109	0.999983
V	10712158	10732422	0.00442291	0.999983
I	4186545	4189956	0.00858668	0.999983
X	4265661	4270554	0.00543011	0.999983
III	5600379	5603489	0.00590218	0.999983
IV	6588233	6590136	0.00933506	0.999983
III	5705524	5706127	0.00883509	0.999983
III	5747483	5751742	0.0071323	0.999983
IV	12567840	12570622	0.00831891	0.999983
II	5031823	5034035	0.00585734	0.999983
IV	17466060	17467408	0.00948108	0.999983
V	3032637	3034336	-0.0115624	0.999983
II	7350110	7352645	0.00697704	0.999983
IV	7506446	7507891	0.00650289	0.999983
II	7554085	7555592	0.00842512	0.999983
II	6912658	6913365	0.00961942	0.999983
X	8403537	8408367	0.00553237	0.999983
III	7572103	7572831	0.00766978	0.999983
IV	11400413	11400786	0.0104919	0.999983
III	5501883	5506400	0.00437093	0.999983
I	8341827	8346023	0.00728135	0.999983
II	3177961	3180478	0.00824319	0.999983
II	11096540	11097204	0.01002	0.999983
V	8228274	8238409	0.0041193	0.999983
IV	11518424	11521031	-0.0075109	0.999983
V	411780	414759	0.00805932	0.999983
X	9216874	9232137	0.00433564	0.999983
X	5205758	5216223	0.00418597	0.999983
X	13105239	13108543	0.00580837	0.999983
X	4472242	4488857	0.00500953	0.999983
IV	4386649	4388880	-0.00705456	0.999983
V	13741352	13745127	0.00675781	0.999983
IV	8481662	8483621	0.0087956	0.999983
X	2326742	2329092	0.0059392	0.999983
V	14412002	14415014	0.00550214	0.999983
V	12731793	12733645	0.00758549	0.999983
I	5171312	5175708	0.00637247	0.999983
IV	11621427	11623174	0.00822108	0.999983
IV	800816	804749	-0.00847978	0.999983
V	15106092	15106473	0.00810275	0.999983
I	10569982	10571920	-0.00699748	0.999983
V	10957046	10958821	0.00728626	0.999983
I	4653465	4660153	0.0041247	0.999983
IV	2801856	2803283	0.00634369	0.999983
V	12414654	12415709	0.00911262	0.999983
III	12837273	12838963	0.00684937	0.999983
V	7774543	7775741	0.00779686	0.999983
I	9853652	9863495	0.00381868	0.999983
V	2755699	2757276	0.00923987	0.999983
III	1905965	1934446	0.00376655	0.999983
III	4193807	4195358	0.0048322	0.999983
III	10050619	10054369	0.0064024	0.999983
V	3493638	3496980	-0.00739485	0.999983
III	3844891	3848556	0.00579376	0.999983
III	6462961	6463779	0.00578023	0.999983
X	13116363	13122291	0.00446662	0.999983
II	2011483	2012838	-0.00970483	0.999983
X	10054273	10057528	0.00611138	0.999983
IV	6732978	6736110	-0.00695531	0.999983
V	13414947	13416064	0.00789086	0.999983
V	14501338	14501435	0.0098057	0.999983
X	4441736	4448383	0.00454063	0.999983
I	8779729	8785415	0.00449995	0.999983
I	9988450	9988763	0.00521012	0.999983
II	4742135	4745280	0.00766424	0.999983
I	10330877	10331808	0.00661489	0.999983
V	11776836	11783148	0.00421277	0.999983
IV	11594242	11601703	0.00433954	0.999983
V	1668514	1670761	-0.00798572	0.999983
I	9689195	9690078	0.00839799	0.999983
X	4508507	4510945	0.00653467	0.999983
V	15186580	15187378	0.00700445	0.999983
V	5963881	5969175	0.00457743	0.999983
V	1619450	1621517	0.00581711	0.999983
X	12691571	12695228	0.00539235	0.999983
IV	9261806	9264263	0.00590536	0.999983
III	3473721	3475512	0.0060754	0.999983
IV	292421	298304	0.00532445	0.999983
II	10009606	10016183	0.00561329	0.999983
II	8966919	8969327	-0.00580337	0.999983
V	9419381	9425762	0.00403058	0.999983
IV	15860219	15861442	-0.00949845	0.999983
III	5733223	5735102	0.00792387	0.999983
V	5410953	5413001	0.00634773	0.999983
V	6614672	6615851	0.00721849	0.999983
V	6363406	6365671	0.00645964	0.999983
X	4796157	4800128	0.0062742	0.999983
X	6806761	6817266	0.00376715	0.999983
I	8329060	8329647	0.00639631	0.999983
X	3235752	3243628	0.0049942	0.999983
IV	5264905	5265021	0.00564251	0.999983
V	9501399	9504580	0.00440313	0.999983
IV	13328357	13329314	0.00843254	0.999983
I	9163529	9166952	0.00466427	0.999983
I	12417384	12418800	-0.00825843	0.999983
X	8473720	8476178	0.00565411	0.999983
V	6099082	6100542	0.00491275	0.999983
II	11345943	11348343	0.00460701	0.999983
I	4168982	4171589	0.00573632	0.999983
IV	7458834	7460325	0.00822475	0.999983
X	9761477	9764922	0.00661465	0.999983
I	667538	674413	-0.00503048	0.999983
V	11549105	11551613	0.00470253	0.999983
IV	11225504	11226501	0.00785997	0.999983
II	3246314	3248123	0.00647285	0.999983
II	15052081	15054573	-0.00841276	0.999983
II	7860572	7863563	0.00448283	0.999983
V	5263946	5265681	-0.0086528	0.999983
III	13601758	13603156	-0.00716661	0.999983
X	1251813	1255647	-0.00641157	0.999983
X	8087551	8088574	0.00645923	0.999983
II	9783382	9787629	0.00465965	0.999983
IV	10735214	10737177	0.00476225	0.999983
III	13701991	13724401	0.00322375	0.999983
II	7616450	7618237	0.00588345	0.999983
I	4759818	4761321	0.006756	0.999983
IV	10056596	10062849	0.00514404	0.999983
II	10061300	10067917	0.00558113	0.999983
IV	10067814	10070201	-0.00700789	0.999983
II	8480485	8482203	0.00469408	0.999983
IV	615542	620936	0.00394793	0.999983
V	16573466	16574952	-0.00768163	0.999983
V	18720587	18723771	0.00425671	0.999983
II	296225	297011	-0.00808788	0.999983
IV	9967075	9969181	0.00725918	0.999983
III	9663288	9667641	0.0046678	0.999983
III	7058525	7060583	0.00605137	0.999983
III	9441555	9443634	0.00457151	0.999983
III	8870097	8877128	0.00393097	0.999983
III	794298	795031	0.00655086	0.999983
V	15777716	15779228	-0.00769255	0.999983
I	12286526	12289316	0.00503991	0.999983
I	10298138	10300567	0.00537748	0.999983
II	9805598	9807569	0.00745653	0.999983
II	7446670	7448544	-0.00646734	0.999983
IV	9001070	9002736	0.00563604	0.999983
IV	9526364	9528336	0.00571524	0.999983
V	9489945	9491490	0.00661441	0.999983
X	11644124	11647425	0.00412066	0.999983
X	17256198	17256787	0.00610143	0.999983
II	8439166	8442151	0.00444982	0.999983
IV	14132068	14134735	-0.00631522	0.999983
X	2496178	2500990	0.00402293	0.999983
V	5509955	5513830	0.00476476	0.999983
V	7688227	7689988	0.0066254	0.999983
I	12918720	12919280	0.00526394	0.999983
III	3226512	3228057	-0.00680714	0.999983
III	12609287	12623740	0.00327369	0.999983
V	4015585	4016938	-0.00757435	0.999983
V	20660323	20662037	0.00621406	0.999983
II	429257	430013	0.00752788	0.999983
II	11782985	11784086	0.00487346	0.999983
V	9966378	9976238	0.0035684	0.999983
X	11199453	11200467	0.00715136	0.999983
V	746395	747649	-0.00764116	0.999983
II	7183799	7185277	0.00443533	0.999983
III	13019006	13020226	0.00605269	0.999983
I	7595774	7602221	0.00355641	0.999983
IV	8159385	8161952	0.00643897	0.999983
V	13002315	13006969	0.0034844	0.999983
III	10318937	10320019	0.00433467	0.999983
III	3612949	3627142	0.00358467	0.999983
V	10451333	10453605	0.00537367	0.999983
V	11880030	11883219	0.00605419	0.999983
IV	11340388	11341326	0.00492782	0.999983
X	12624663	12634354	0.00356286	0.999983
V	14291903	14293717	0.00570267	0.999983
X	7954352	7956194	0.00475923	0.999983
I	6843587	6845142	0.00523665	0.999983
II	4889435	4891405	0.00525035	0.999983
I	3698100	3699300	-0.00631439	0.999983
II	12512164	12513316	0.00689131	0.999983
V	10952000	10953452	0.00487403	0.999983
V	12279504	12281461	-0.00643048	0.999983
V	2068447	2069137	0.00525382	0.999983
IV	13064012	13065159	0.00655563	0.999983
IV	11119296	11123132	0.00331362	0.999983
X	1990732	1991766	-0.00694438	0.999983
X	7398882	7400954	0.00598409	0.999983
III	8108788	8111167	0.00374714	0.999983
V	4903928	4905942	0.0055041	0.999983
II	4062984	4064097	-0.00661507	0.999983
IV	5486711	5490322	0.00516773	0.999983
IV	8270629	8272526	0.00680453	0.999983
I	11631642	11632918	0.00737252	0.999983
V	14782648	14784150	-0.00622163	0.999983
IV	13984200	13985805	-0.00656149	0.999983
III	5030927	5036457	0.00320682	0.999983
IV	3609228	3613072	0.00411548	0.999983
I	2078957	2085604	0.00376736	0.999983
IV	2765717	2771792	0.00433673	0.999983
V	11616827	11618273	0.0071506	0.999983
I	6133243	6137977	0.00350291	0.999983
IV	12940104	12941354	0.006964	0.999983
III	4689278	4692097	0.00376715	0.999983
IV	7309836	7310760	0.00571391	0.999983
X	4805996	4811540	0.00388724	0.999983
III	4060589	4062822	0.00474722	0.999983
III	13439728	13455307	-0.00397091	0.999983
V	11661547	11664892	0.0053665	0.999983
I	11910326	11911021	0.0040073	0.999983
III	9080369	9081179	0.00571072	0.999983
IV	13380458	13381923	-0.00536012	0.999983
III	3404861	3405469	0.00606448	0.999983
I	43731	44677	-0.00637638	0.999983
V	14421564	14422618	0.00507274	0.999983
III	2788439	2792973	-0.00437624	0.999983
V	11466840	11470663	0.00507964	0.999983
I	3293182	3294356	0.00562154	0.999983
IV	2986048	2995472	0.0030003	0.999983
II	5838661	5839414	0.00632548	0.999983
I	2322023	2322596	0.00490098	0.999983
IV	8540661	8544412	0.00417775	0.999983
V	15512164	15512733	0.00625426	0.999983
III	8101346	8104069	0.00453648	0.999983
IV	3715778	3717689	-0.00585095	0.999983
I	9869650	9874680	0.00350645	0.999983
V	6662191	6665813	0.00421287	0.999983
X	16184367	16185722	0.00569267	0.999983
II	14250693	14251450	0.00370753	0.999983
IV	9381434	9383189	0.00947538	0.999983
II	8733048	8734239	0.00651483	0.999983
X	4176063	4177494	0.00586484	0.999983
V	879469	881693	0.00587534	0.999983
V	532257	534070	0.0042531	0.999983
I	10933811	10935559	-0.00526404	0.999983
IV	6240291	6241558	-0.00624887	0.999983
X	406457	421706	0.00276391	0.999983
V	14012331	14013644	0.00436909	0.999983
V	1532028	1533304	-0.00595874	0.999983
I	9271477	9278689	0.00340376	0.999983
III	8038239	8041329	0.00529699	0.999983
I	12203849	12205809	-0.00459906	0.999983
II	5236341	5238466	0.00371408	0.999983
III	8552163	8553842	0.00433343	0.999983
V	12510643	12512949	0.0048494	0.999983
I	9930986	9931869	0.00596498	0.999983
X	3968138	3968634	0.00536057	0.999983
X	6588793	6596139	0.00313417	0.999983
V	10597264	10598666	0.00415942	0.999983
V	18458239	18461250	-0.00571351	0.999983
II	1804207	1805408	-0.00618734	0.999983
III	7641073	7643101	0.00348397	0.999983
I	13133646	13136156	-0.00529604	0.999983
X	4353616	4354852	0.005609	0.999983
II	11875146	11880588	0.00359278	0.999983
III	11782098	11784081	-0.00458561	0.999983
III	12878194	12880701	0.00437534	0.999983
V	18070019	18081957	0.00293219	0.999983
V	441818	443293	-0.00581873	0.999983
X	5414349	5441958	0.00264252	0.999983
IV	2388183	2388675	0.0045415	0.999983
X	10370743	10372664	0.00446178	0.999983
X	6864313	6865939	0.00558521	0.999983
I	13224428	13225473	-0.0064708	0.999983
IV	11822204	11823989	0.00346097	0.999983
V	20713918	20716872	0.00402787	0.999983
III	8628930	8630776	0.00459995	0.999983
IV	14323235	14326383	0.00368037	0.999983
X	9519017	9521751	0.00524933	0.999983
II	9829406	9830754	0.00574576	0.999983
IV	1077461	1087013	-0.00417703	0.999983
II	8412669	8416857	0.00384287	0.999983
III	5008923	5017650	0.00262936	0.999983
IV	17239939	17243212	-0.00429728	0.999983
X	2552258	2557729	0.00290545	0.999983
X	10358381	10360550	0.00543311	0.999983
V	14092790	14093986	0.0047477	0.999983
III	7138638	7144959	0.00308156	0.999983
V	8345757	8349909	0.00398928	0.999983
IV	15963099	15964459	-0.00527995	0.999983
X	5647983	5650218	0.00549264	0.999983
III	9747470	9748852	0.00402567	0.999983
II	6848122	6851534	0.00347107	0.999983
V	9534919	9536404	-0.00543926	0.999983
V	8729398	8732795	0.00495625	0.999983
X	5148893	5150476	0.00500423	0.999983
V	15921307	15922820	0.00530555	0.999983
I	1340676	1341265	0.00392975	0.999983
V	8573	8739	0.00377949	0.999983
III	3377432	3389918	0.00273554	0.999983
I	13104249	13106465	-0.00381864	0.999983
III	12624764	12625897	-0.00500817	0.999983
II	5737783	5738895	0.00610887	0.999983
X	16551210	16553887	0.00336773	0.999983
I	9095955	9100842	0.0035094	0.999983
IV	1707294	1708691	0.00438265	0.999983
IV	8286585	8289530	0.00361546	0.999983
V	18957565	18960172	-0.00445852	0.999983
IV	5667545	5669503	0.00410782	0.999983
X	9932369	9937133	0.00306011	0.999983
IV	12498536	12500413	-0.00549227	0.999983
X	131020	132691	-0.00587652	0.999983
IV	14793102	14796324	0.00274762	0.999983
III	11063477	11068759	0.00261235	0.999983
III	5551247	5552135	0.00598221	0.999983
III	8615428	8616687	0.00471262	0.999983
X	15193084	15194383	0.00588454	0.999983
V	13956175	13958347	0.00565385	0.999983
V	16006302	16007605	-0.00545221	0.999983
V	18133298	18134478	-0.00489463	0.999983
I	7235382	7238792	0.00375825	0.999983
X	5017889	5021098	0.00335086	0.999983
I	6107815	6109655	0.0040206	0.999983
V	7730316	7731404	0.00381104	0.999983
I	9768812	9771060	-0.00428688	0.999983
III	344304	352221	0.00253457	0.999983
V	385744	387740	0.00477069	0.999983
I	13915662	13917809	-0.00486375	0.999983
X	8185176	8203782	0.00272836	0.999983
II	6888551	6890400	0.00388184	0.999983
V	12487232	12493238	0.00275104	0.999983
II	10448264	10450006	0.0040518	0.999983
X	12503885	12517113	0.00252446	0.999983
IV	2601139	2607464	0.00269897	0.999983
IV	15930579	15931816	0.00341437	0.999983
V	8583575	8588179	0.00381104	0.999983
II	919573	920407	0.00594284	0.999983
IV	5037787	5040498	0.00354938	0.999983
III	9860728	9863245	0.00298435	0.999983
X	10897676	10900114	0.00417317	0.999983
III	5807018	5809219	0.00461195	0.999983
X	6787304	6789548	0.00424974	0.999983
IV	4047935	4049448	0.00398668	0.999983
X	6713575	6716194	0.00455259	0.999983
IV	12374833	12376121	0.00452836	0.999983
V	128235	131671	-0.00388863	0.999983
II	2107243	2108395	-0.00546462	0.999983
X	11204101	11207155	0.00348301	0.999983
IV	10204171	10206188	0.00490745	0.999983
III	6802786	6815778	0.0028778	0.999983
V	388695	391600	-0.00421026	0.999983
IV	10250625	10255741	0.00288633	0.999983
I	8219996	8223954	0.00294751	0.999983
II	5750188	5754140	0.00375783	0.999983
V	17252929	17255128	-0.0050719	0.999983
II	8964240	8964890	0.00558871	0.999983
I	7872090	7875554	-0.00363759	0.999983
I	2323990	2327329	-0.00450898	0.999983
II	11906515	11908614	0.00482247	0.999983
I	12095480	12097987	0.00423844	0.999983
V	14595312	14597034	0.00414059	0.999983
X	11339872	11343327	0.00319589	0.999983
II	3381832	3384020	0.00379472	0.999983
II	5864191	5866138	0.00450377	0.999983
V	2728534	2730243	-0.00480871	0.999983
I	12551535	12552375	0.00486929	0.999983
IV	6906418	6909913	0.00351968	0.999983
V	20554114	20555267	-0.00532883	0.999983
III	4753005	4754051	0.00427286	0.999983
X	14514128	14515073	0.00507852	0.999983
V	6424246	6426245	0.00391266	0.999983
V	13932577	13934645	0.00453203	0.999983
I	12315191	12316688	0.00510312	0.999983
V	9174087	9175250	0.00434173	0.999983
X	9262043	9264331	0.00408568	0.999983
X	10842192	10844674	0.003468	0.999983
X	2001028	2002631	-0.00443888	0.999983
X	13406672	13409643	0.00392775	0.999983
II	569208	572110	-0.00393212	0.999983
II	5497282	5498256	0.00467358	0.999983
X	3940138	3942266	0.00430853	0.999983
X	12230018	12233122	0.00348462	0.999983
III	11910174	11914317	-0.00395429	0.999983
I	8134113	8135051	0.00344453	0.999983
V	9547103	9547605	0.00387785	0.999983
I	10193240	10193924	-0.00500056	0.999983
II	4933881	4935054	-0.00483262	0.999983
X	9584666	9586344	0.00420536	0.999983
I	853449	872754	-0.00333634	0.999983
III	13223070	13229465	0.00242612	0.999983
V	11313444	11316901	0.00275273	0.999983
IV	11550000	11551960	0.00349142	0.999983
IV	14020196	14024628	-0.00338908	0.999983
V	20580988	20590339	-0.00346087	0.999983
X	5937613	5944510	0.00304538	0.999983
V	15000649	15002223	0.00356579	0.999983
X	6444183	6446664	0.00421963	0.999983
II	6491806	6491993	0.00360399	0.999983
V	6594192	6599188	0.00358173	0.999983
II	6852234	6853460	0.00326058	0.999983
V	17275887	17278272	-0.00453544	0.999983
III	13256878	13262903	0.00293501	0.999983
II	3364008	3367200	-0.00390388	0.999983
V	17551386	17552859	-0.00493618	0.999983
V	16103892	16105952	0.00420705	0.999983
V	3980053	3980622	0.00492664	0.999983
II	11125369	11126362	0.00362527	0.999983
III	7719727	7729708	0.00226976	0.999983
IV	12108732	12110439	0.00429994	0.999983
I	8797454	8801611	0.0035272	0.999983
III	9103941	9106698	0.00279032	0.999983
V	13716822	13720414	0.00393835	0.999983
X	13322961	13327824	0.003145	0.999983
IV	15521486	15522118	-0.00556765	0.999983
V	11011587	11012465	0.00447811	0.999983
III	956332	957901	-0.00473226	0.999983
III	7178989	7179588	0.00370012	0.999983
X	5271799	5275560	0.00311056	0.999983
IV	11110155	11111045	0.00363868	0.999983
II	8969978	8971964	-0.00392451	0.999983
I	5037152	5041160	0.00325367	0.999983
V	6550169	6552186	0.00292806	0.999983
X	9137700	9144593	0.00334294	0.999983
III	9699874	9710239	0.00265752	0.999983
IV	6876729	6883442	0.00320144	0.999983
V	13745693	13748758	0.00360829	0.999983
V	15217006	15219320	-0.00435271	0.999983
V	707216	708453	-0.00562923	0.999983
V	20487643	20489202	-0.00471315	0.999983
X	11647463	11648187	0.00505612	0.999983
II	15110142	15116319	-0.00310212	0.999983
IV	16822827	16824505	-0.00545706	0.999983
V	19719551	19727964	0.00258453	0.999983
I	2851955	2853903	0.00369051	0.999983
V	7742907	7751369	0.00245511	0.999983
IV	12361762	12361908	0.00418229	0.999983
II	5845252	5845541	0.00488525	0.999983
I	8435956	8438608	-0.00427568	0.999983
II	6649700	6651819	0.00518769	0.999983
V	7075837	7081544	0.00299036	0.999983
II	8477960	8480478	0.00340842	0.999983
I	6159879	6161665	-0.00455169	0.999983
II	2928219	2930599	-0.00384737	0.999983
I	969456	976560	0.00261659	0.999983
V	18158024	18159614	0.00378521	0.999983
IV	9095752	9096231	-0.00486072	0.999983
V	16246877	16248542	0.0050873	0.999983
V	3585310	3586064	0.00363228	0.999983
II	3582050	3583505	-0.00501059	0.999983
IV	2199039	2209646	-0.00304448	0.999983
II	1923145	1924001	-0.00521392	0.999983
I	12960311	12961619	-0.0047655	0.999983
II	11483213	11485300	0.00289282	0.999983
V	7444659	7446833	0.00386321	0.999983
X	1327984	1329947	-0.00428685	0.999983
X	13267560	13269686	-0.00397736	0.999983
I	12008623	12009625	0.00478035	0.999983
II	10482520	10484614	0.00494368	0.999983
III	4171334	4172223	-0.00339463	0.999983
III	1289745	1290938	-0.00478292	0.999983
II	1666323	1667521	0.00453011	0.999983
II	4227044	4229157	0.00335252	0.999983
IV	14424694	14425569	0.0054993	0.999983
II	14720283	14728016	-0.00408134	0.999983
II	7538438	7543003	0.00325751	0.999983
X	6272087	6273768	0.00379322	0.999983
I	13085504	13101345	-0.00269004	0.999983
I	11896672	11897406	0.00389341	0.999983
X	2429857	2438957	0.00263031	0.999983
V	3507820	3509251	-0.00471987	0.999983
IV	321512	322814	0.00279508	0.999983
V	13331112	13333871	0.00353353	0.999983
V	16994937	16998771	-0.00434045	0.999983
V	1648298	1651143	-0.00371953	0.999983
V	11520529	11521554	0.00441211	0.999983
I	14652114	14657275	-0.00301618	0.999983
X	10146890	10153142	0.0022436	0.999983
II	6349205	6351987	-0.00321163	0.999983
X	12932282	12934978	0.00316703	0.999983
X	8763905	8766280	0.00402402	0.999983
X	13858839	13861276	0.00321768	0.999983
X	16796087	16803320	0.00226893	0.999983
III	10279124	10281575	-0.00366267	0.999983
I	9265949	9271058	0.00225021	0.999983
X	781006	784953	-0.00346759	0.999983
X	5406560	5413809	0.00264659	0.999983
V	4754311	4755453	0.00290593	0.999983
V	6210097	6217664	0.00230287	0.999983
X	12425728	12426630	0.00476941	0.999983
IV	9260608	9261787	0.00282286	0.999983
III	13466341	13471350	-0.00313278	0.999983
III	8240870	8243029	0.0030872	0.999983
V	20500808	20503228	-0.00405102	0.999983
V	10037338	10043745	0.00241563	0.999983
III	11751256	11773681	-0.00244972	0.999983
I	9578524	9581267	0.00363914	0.999983
V	9134253	9135422	-0.0047124	0.999983
IV	1948189	1953317	0.00249239	0.999983
V	757934	761228	-0.00392907	0.999983
IV	17319351	17320027	-0.00465705	0.999983
X	11324308	11326927	-0.00354363	0.999983
X	9539903	9542329	0.00305786	0.999983
II	3403833	3406851	-0.00360282	0.999983
II	12065083	12067638	-0.00337747	0.999983
X	8368519	8371634	0.00290065	0.999983
I	8824399	8825603	-0.00528329	0.999983
II	2067969	2069160	-0.00524238	0.999983
I	11361083	11362946	0.0038793	0.999983
II	6647134	6649126	0.00434342	0.999983
X	10945158	10948952	0.00339681	0.999983
X	7140565	7143641	0.00333068	0.999983
X	138878	139626	-0.00457542	0.999983
II	5782522	5787658	0.00272697	0.999983
I	1978028	1983412	0.0029537	0.999983
I	2064291	2064686	-0.00408535	0.999983
V	11076775	11078154	0.00313864	0.999983
III	13389393	13390849	0.00328705	0.999983
II	1321035	1323073	0.00270423	0.999983
I	1835778	1835872	0.00320439	0.999983
V	3860937	3862951	-0.0042284	0.999983
IV	12030087	12031271	0.00320005	0.999983
II	9269886	9271264	0.00367812	0.999983
II	1956048	1957890	-0.00483845	0.999983
I	2875396	2876308	0.00291136	0.999983
II	4551081	4552177	-0.00419625	0.999983
I	13152567	13153734	-0.0039585	0.999983
III	7221739	7223129	-0.00394873	0.999983
V	1734867	1736767	-0.00413485	0.999983
II	13833093	13833631	0.00399158	0.999983
IV	12591702	12599169	0.0024911	0.999983
V	12967306	12967982	0.00390269	0.999983
II	6871400	6872593	0.00462907	0.999983
V	10252844	10255055	0.00336099	0.999983
V	677032	678920	-0.00367511	0.999983
IV	15337076	15339821	-0.00355644	0.999983
X	6311689	6314212	0.00394267	0.999983
V	14852823	14858603	0.00239584	0.999983
II	1647906	1648868	-0.0045393	0.999983
I	6499980	6501410	-0.00358353	0.999983
V	177415	185172	-0.00291849	0.999983
I	6877061	6889201	0.00226425	0.999983
V	2963564	2964886	-0.00457482	0.999983
IV	12259791	12261453	-0.00359038	0.999983
V	13268448	13269827	0.003594	0.999983
X	34796	41883	-0.00365131	0.999983
II	1776267	1778542	-0.00374073	0.999983
II	3846326	3848143	-0.00413756	0.999983
IV	9799427	9802226	0.00286927	0.999983
V	14829230	14847413	0.00213057	0.999983
I	12371348	12372647	-0.00487135	0.999983
II	2452980	2458976	0.00221641	0.999983
V	13318450	13320225	0.00438655	0.999983
V	15551155	15559147	0.0021864	0.999983
III	12250658	12251009	0.0033112	0.999983
V	20798216	20801183	-0.00384574	0.999983
III	9004838	9005955	-0.00359977	0.999983
IV	5633816	5635651	0.004145	0.999983
V	16224325	16225655	0.00420071	0.999983
IV	13882223	13882618	0.00400506	0.999983
X	15696698	15698062	0.00383297	0.999983
V	17064974	17066471	-0.00425714	0.999983
V	20907468	20909746	-0.00362012	0.999983
II	1742833	1743792	-0.00453976	0.999983
IV	17255299	17257500	-0.00345201	0.999983
I	9785779	9787390	0.00310484	0.999983
I	7940143	7940728	0.0039095	0.999983
III	13405802	13409292	-0.00330015	0.999983
II	6655	9443	-0.00329409	0.999983
I	13470590	13474185	-0.00289907	0.999983
III	170317	171717	-0.00380955	0.999983
IV	7794855	7796482	0.00332966	0.999983
III	11616744	11623994	-0.00292901	0.999983
I	8313119	8315432	0.0032029	0.999983
I	2983201	2985178	-0.00309444	0.999983
V	8742802	8745045	-0.004965	0.999983
I	2928393	2929628	0.00298198	0.999983
V	11449248	11450357	0.00470742	0.999983
V	2810396	2812017	0.0035934	0.999983
I	5018864	5020358	0.00294752	0.999983
V	6685805	6688492	0.00326017	0.999983
III	2812141	2814969	-0.00328934	0.999983
I	11968020	11969847	-0.00327798	0.999983
X	9082944	9113613	0.00193093	0.999983
I	5964399	5967211	0.00326769	0.999983
IV	266446	268322	-0.00387003	0.999983
III	2967044	2968932	-0.00354816	0.999983
X	7805622	7816733	0.00211286	0.999983
I	11075756	11123739	0.00202423	0.999983
II	6186717	6187947	-0.00382067	0.999983
X	3397656	3400017	0.00297812	0.999983
X	15157357	15158749	0.00403452	0.999983
X	2114616	2118262	0.00272785	0.999983
V	9584251	9590522	0.00268269	0.999983
V	6524987	6532070	0.00263013	0.999983
V	18270701	18272256	0.00373328	0.999983
IV	12085418	12087016	0.00251507	0.999983
V	16917199	16918478	-0.00364038	0.999983
V	736801	738870	-0.0036585	0.999983
II	11439175	11440317	-0.00369928	0.999983
X	14511246	14512917	-0.0035987	0.999983
V	2577901	2579816	-0.00422052	0.999983
II	8651107	8658726	0.00295867	0.999983
III	4881886	4883606	0.00328633	0.999983
II	11772662	11774121	0.00369971	0.999983
V	19140793	19145652	0.00271558	0.999983
II	14101261	14102866	0.00313049	0.999983
V	3313242	3315516	0.00321049	0.999983
II	13196944	13199713	0.00259222	0.999983
III	7100287	7102049	-0.00342279	0.999983
III	194460	201162	-0.00325422	0.999983
V	7957275	7958840	-0.00411303	0.999983
V	5782877	5785472	-0.00359217	0.999983
I	379072	381902	0.00258624	0.999983
IV	8970865	8973712	0.00308227	0.999983
IV	8226351	8231838	0.00210224	0.999983
II	233137	237821	-0.0032914	0.999983
III	5267846	5268581	0.00343033	0.999983
X	4610910	4619631	0.00217671	0.999983
II	1846	5514	-0.00277254	0.999983
II	11425265	11431883	0.00283272	0.999983
IV	9964243	9966650	-0.00391027	0.999983
III	7495318	7497832	0.00271134	0.999983
II	15145892	15151948	-0.00266126	0.999983
III	5859306	5861841	-0.00333459	0.999983
II	8515052	8516922	0.0030324	0.999983
V	10505851	10508075	-0.00390732	0.999983
X	11901032	11902761	-0.00396952	0.999983
IV	4141702	4143086	-0.00381567	0.999983
IV	8922148	8923096	0.00253456	0.999983
III	11923884	11929342	-0.00320044	0.999983
IV	11715047	11729280	0.00235198	0.999983
X	8029477	8031614	0.00285396	0.999983
III	4012334	4015779	-0.00290299	0.999983
I	6284971	6289340	0.0027061	0.999983
I	12483807	12486235	0.0055263	0.999983
II	1710257	1711417	-0.00412368	0.999983
V	2884709	2886425	-0.00390507	0.999983
II	4020323	4025562	-0.0031686	0.999983
I	11260920	11262120	-0.00396034	0.999983
III	10931199	10932761	0.0032615	0.999983
V	13047978	13049184	0.00382676	0.999983
V	15696783	15698199	-0.00417553	0.999983
X	10201327	10205421	0.0025882	0.999983
V	13356167	13358037	0.00354132	0.999983
I	13309986	13310711	0.00231939	0.999983
I	11222507	11224163	-0.00323355	0.999983
V	16389239	16389865	0.00432511	0.999983
X	14980952	14981675	0.00390894	0.999983
II	9969629	9970488	0.00375079	0.999983
II	6615644	6616877	0.00362844	0.999983
I	5484777	5486354	0.00285735	0.999983
V	7610368	7611905	0.00439028	0.999983
X	10769280	10782926	0.0020523	0.999983
X	16633350	16637632	0.0021619	0.999983
II	4557785	4559696	-0.00323481	0.999983
I	4517258	4518491	-0.00395991	0.999983
X	11711376	11712280	0.00393733	0.999983
V	13909684	13911585	0.00316995	0.999983
V	18558756	18560288	0.00469786	0.999983
IV	11226515	11230307	0.00314881	0.999983
V	10096401	10098597	0.00329041	0.999983
V	13804393	13807237	0.00295599	0.999983
II	12415525	12417614	-0.00363821	0.999983
V	17725002	17726790	0.00339196	0.999983
IV	16846023	16847457	-0.00326266	0.999983
III	3503717	3505101	0.00282046	0.999983
V	3977262	3978811	-0.00416797	0.999983
I	2692755	2694084	-0.00403579	0.999983
I	3731350	3732940	-0.00323115	0.999983
X	11352154	11357094	0.00290309	0.999983
III	4870776	4872261	-0.00351922	0.999983
X	7763217	7774675	0.00213526	0.999983
V	1975347	1977380	-0.00346914	0.999983
III	12319087	12323867	0.0025399	0.999983
I	10226984	10233386	0.00229861	0.999983
V	2110666	2114902	-0.00303824	0.999983
III	6979882	6981785	-0.00294554	0.999983
V	4879943	4881477	-0.003972	0.999983
III	10445579	10446820	-0.00378822	0.999983
V	4887163	4889629	0.003035	0.999983
X	7061189	7063336	0.00329828	0.999983
V	2164786	2166779	-0.00387645	0.999983
I	14758789	14759473	0.00243415	0.999983
II	1686785	1688180	-0.00325222	0.999983
III	13463161	13464652	0.00231889	0.999983
IV	9687047	9688392	-0.00367123	0.999983
II	12406820	12408817	-0.00350947	0.999983
I	7532045	7536103	0.00265925	0.999983
III	13002381	13005358	0.00219468	0.999983
II	7525736	7528239	0.0031588	0.999983
X	7050588	7055699	0.00284701	0.999983
I	3565067	3600731	-0.00209888	0.999983
II	13461080	13462045	0.00283044	0.999983
V	4402747	4404530	-0.00355531	0.999983
III	2151943	2197908	0.00185615	0.999983
III	4908992	4910038	-0.004047	0.999983
II	5827585	5828586	0.00380146	0.999983
IV	7044056	7044602	-0.00381208	0.999983
II	3950375	3972137	0.00190411	0.999983
III	8225095	8226380	0.0029833	0.999983
X	2918645	2923988	0.00233461	0.999983
II	12411614	12412517	-0.00401805	0.999983
IV	13094005	13095490	0.00278352	0.999983
II	1708430	1709696	-0.00353871	0.999983
V	17259166	17260561	-0.00395447	0.999983
III	10113145	10114760	-0.00300054	0.999983
II	9329772	9331527	-0.00393283	0.999983
II	4942498	4943949	0.00233593	0.999983
III	771385	773035	0.00322399	0.999983
V	5617599	5618258	0.00377736	0.999983
IV	9194822	9196076	-0.0038936	0.999983
V	14008749	14012052	0.00220332	0.999983
V	2590391	2591758	0.00336263	0.999983
V	20915484	20922732	-0.00254378	0.999983
I	7102214	7103363	0.00373865	0.999983
V	14591472	14593642	0.00308799	0.999983
X	301828	308303	-0.00265661	0.999983
I	14347547	14358326	-0.00267963	0.999983
V	19614533	19622626	0.0019509	0.999983
IV	10053988	10056238	0.0034634	0.999983
V	10395661	10397820	0.00357892	0.999983
III	12686224	12687922	0.00269479	0.999983
V	3176459	3177978	-0.0040212	0.999983
I	12462174	12465816	-0.00285122	0.999983
IV	3578453	3579537	0.00261294	0.999983
IV	218550	220855	-0.0033675	0.999983
I	7015910	7020797	0.00225207	0.999983
V	12785151	12787126	0.00298207	0.999983
V	300019	304713	-0.00275908	0.999983
II	6720268	6729390	0.00211757	0.999983
I	6409211	6416812	0.00207989	0.999983
I	6545108	6546593	-0.00342325	0.999983
V	15065133	15065317	0.002951	0.999983
I	12964675	12966795	0.00225063	0.999983
IV	2676510	2678162	-0.00263829	0.999983
V	6246929	6252458	0.00217326	0.999983
II	14866764	14869666	-0.00322845	0.999983
II	11468652	11469624	0.00293134	0.999983
V	408263	410080	-0.00319542	0.999983
V	10236156	10238866	0.00232678	0.999983
I	8815570	8816193	0.00313805	0.999983
IV	15891652	15894233	-0.00320685	0.999983
X	10214441	10215495	0.00363956	0.999983
II	11882612	11883512	-0.00372751	0.999983
V	15264552	15265914	-0.00425698	0.999983
X	6034514	6039644	0.00248135	0.999983
X	9847273	9849805	0.00258735	0.999983
V	672243	673895	-0.00333662	0.999983
III	8351162	8355174	0.0023362	0.999983
I	10524445	10525509	-0.00384703	0.999983
III	6299373	6303380	0.0020428	0.999983
II	441400	443780	-0.0027799	0.999983
IV	849267	854780	0.00205166	0.999983
V	17040737	17041961	-0.00384071	0.999983
III	5259021	5260512	-0.00341282	0.999983
I	7641883	7643328	0.00282618	0.999983
II	12866444	12878121	-0.00237694	0.999983
V	17178755	17180002	-0.00371854	0.999983
IV	6288362	6290841	0.00326394	0.999983
V	20833085	20837595	-0.00256289	0.999983
X	8283300	8285219	0.00284371	0.999983
IV	10081114	10082624	0.00374559	0.999983
V	12773806	12783040	0.00190434	0.999983
V	20351493	20354980	-0.00302547	0.999983
II	9113155	9131662	0.00190868	0.999983
I	2312494	2312958	0.00280125	0.999983
III	11218789	11222733	-0.00273639	0.999983
I	3838235	3839653	-0.00294244	0.999983
V	8532713	8533086	0.00315333	0.999983
III	13624274	13625971	0.00330686	0.999983
X	6617437	6619910	0.00240088	0.999983
X	8836014	8838125	0.00225236	0.999983
X	15611764	15613791	0.00295921	0.999983
II	6288410	6290097	0.00317592	0.999983
III	89451	94809	-0.00245651	0.999983
I	9793754	9796675	-0.00277913	0.999983
V	12429337	12431348	0.00344421	0.999983
V	15273381	15274857	-0.00381184	0.999983
III	10223522	10224162	-0.00365991	0.999983
II	2769507	2770888	-0.00322686	0.999983
IV	8428955	8432893	0.00190353	0.999983
V	15025729	15029468	0.00269124	0.999983
II	888307	890710	-0.00261205	0.999983
II	12482920	12484286	-0.00365737	0.999983
X	6881894	6885277	0.00314316	0.999983
III	7345854	7347149	0.00335877	0.999983
I	12707511	12708691	-0.00388583	0.999983
I	286112	289185	-0.00252416	0.999983
IV	10176681	10177893	0.00231488	0.999983
X	13664581	13665376	0.00274169	0.999983
I	13302757	13304311	-0.0031224	0.999983
V	15328654	15330064	-0.00355188	0.999983
V	3460217	3463215	-0.00286415	0.999983
I	11640685	11642206	-0.00397433	0.999983
III	8584161	8588642	-0.00272613	0.999983
V	9297630	9302496	0.00256669	0.999983
III	8975067	8981897	0.00216951	0.999983
V	12081083	12083215	0.00245912	0.999983
V	6692245	6694768	0.00269078	0.999983
IV	14616601	14623961	0.00189827	0.999983
II	7533260	7534563	0.00320313	0.999983
II	6247333	6250844	0.00197158	0.999983
V	1084314	1087324	-0.00300323	0.999983
I	535789	536587	0.00232352	0.999983
V	15869309	15870636	-0.00354296	0.999983
II	14507764	14510136	-0.00306364	0.999983
IV	11950568	11952208	0.00285987	0.999983
IV	11147263	11149504	0.00216487	0.999983
X	5087839	5092480	0.00247323	0.999983
V	9937802	9940885	-0.00362102	0.999983
IV	12918554	12920393	-0.00334141	0.999983
V	11789548	11800544	0.00201242	0.999983
II	7366453	7368861	0.00295195	0.999983
II	24664	25373	-0.00354364	0.999983
I	8529374	8531342	0.00200398	0.999983
IV	17382327	17383079	-0.00391977	0.999983
V	4434990	4435927	0.00330048	0.999983
III	8916458	8917929	0.00331875	0.999983
II	6835013	6847908	0.00177984	0.999983
X	2085286	2086730	-0.00363414	0.999983
V	1495632	1497985	0.0027589	0.999983
I	4585113	4586176	0.00270681	0.999983
X	12843309	12845387	0.00215128	0.999983
X	4918986	4920992	0.00315836	0.999983
III	1821147	1824314	-0.00298298	0.999983
V	422431	424177	0.00302279	0.999983
IV	602365	603643	-0.00355964	0.999983
V	2819579	2821668	0.00321235	0.999983
V	2131473	2140042	0.00202027	0.999983
II	12473704	12475234	-0.00317408	0.999983
IV	15124929	15126121	0.00355196	0.999983
X	10920520	10928998	0.00213357	0.999983
III	5755537	5765816	0.0019813	0.999983
V	3502305	3503079	-0.00342947	0.999983
X	2698272	2705859	0.0020252	0.999983
X	6747294	6761738	0.00180785	0.999983
V	454589	457071	-0.00265269	0.999983
X	12695651	12698947	-0.00275231	0.999983
III	10742808	10746580	-0.00243013	0.999983
X	397557	400709	-0.00324784	0.999983
III	9745860	9747193	0.00257328	0.999983
III	13265864	13266931	-0.00336153	0.999983
III	9739092	9743339	0.00207562	0.999983
IV	8102529	8104283	0.00302547	0.999983
II	2104522	2106866	-0.0029374	0.999983
I	11292660	11294164	0.00287873	0.999983
I	9958780	9960095	0.00252524	0.999983
II	13555124	13567971	-0.00215486	0.999983
X	14734456	14740119	0.00240482	0.999983
I	8549517	8570998	0.0020108	0.999983
V	2057535	2061105	0.00255695	0.999983
V	15730742	15732309	0.00325142	0.999983
I	1652874	1655459	-0.00256969	0.999983
V	268305	271419	-0.00281744	0.999983
V	13487021	13490199	-0.00262345	0.999983
I	6405855	6406936	0.00322489	0.999983
X	7586207	7595245	0.00206053	0.999983
I	11439287	11440709	0.00290833	0.999983
I	3109620	3110781	-0.00336992	0.999983
IV	5332476	5336911	0.00193034	0.999983
V	10203769	10204862	0.00245884	0.999983
IV	11304791	11306720	0.00288716	0.999983
V	14741573	14745363	0.00276745	0.999983
III	3070521	3085268	-0.00234854	0.999983
IV	6424598	6426139	0.00587639	0.999983
IV	4154939	4157185	-0.00303649	0.999983
I	7583825	7585328	-0.00289985	0.999983
II	1121011	1123265	-0.00286932	0.999983
V	511192	512520	-0.00334528	0.999983
V	6334036	6336119	0.00237975	0.999983
V	731401	734307	0.00194572	0.999983
I	7099004	7099866	0.0026294	0.999983
II	84432	87823	-0.00266271	0.999983
V	15000028	15000541	0.00297257	0.999983
I	9715320	9722720	0.00171726	0.999983
V	3198542	3200423	-0.00300788	0.999983
X	13765382	13770558	0.00238246	0.999983
V	3673378	3676632	-0.00265378	0.999983
I	6715965	6716990	-0.00348744	0.999983
I	27587	33150	-0.00237164	0.999983
II	8249002	8251980	0.00261547	0.999983
I	4721129	4723982	0.00221756	0.999983
III	5836924	5837183	0.00285218	0.999983
I	6580020	6585038	0.00199666	0.999983
II	9486375	9487387	0.00276984	0.999983
IV	8143498	8148648	0.00199193	0.999983
I	8636168	8637943	0.00245248	0.999983
IV	5185647	5186566	0.00311042	0.999983
IV	6526960	6529802	0.00238287	0.999983
III	3922233	3923780	0.00277345	0.999983
V	20289886	20294488	-0.00243095	0.999983
I	6972155	6973696	0.00298496	0.999983
IV	13297957	13300058	0.00234106	0.999983
IV	1103518	1104618	0.00274257	0.999983
III	9813444	9814363	0.00299419	0.999983
I	13081410	13082166	-0.00336489	0.999983
IV	15949690	15950888	-0.00280203	0.999983
IV	307503	311236	0.00234401	0.999983
IV	7508365	7509523	0.00264802	0.999983
V	9199863	9202609	-0.00264478	0.999983
X	4647524	4649197	0.002719	0.999983
IV	6506722	6511113	0.00225642	0.999983
V	3964795	3967823	0.0026053	0.999983
X	8546446	8549056	0.00228462	0.999983
II	14155292	14155569	0.00286814	0.999983
V	8936357	8939591	0.00198316	0.999983
IV	13623831	13625433	-0.00346539	0.999983
V	15966151	15967642	0.00349344	0.999983
V	13463205	13466923	0.00235753	0.999983
III	13494044	13495671	-0.0034236	0.999983
II	95667	98027	-0.00244203	0.999983
II	10352261	10353253	0.00347695	0.999983
X	8552275	8556360	0.00226446	0.999983
I	13205610	13207835	-0.00276004	0.999983
V	4898025	4900120	0.00277848	0.999983
V	18406894	18408138	-0.00307851	0.999983
V	5585131	5591683	0.0019573	0.999983
V	20801206	20803006	-0.00303731	0.999983
IV	1114695	1118666	-0.00268005	0.999983
X	7493722	7495591	0.00265863	0.999983
V	8998597	9001352	0.00231343	0.999983
X	16689314	16691336	0.00228344	0.999983
I	8660829	8663044	-0.00266113	0.999983
I	5842707	5844050	0.00224468	0.999983
II	4749966	4751822	0.00298449	0.999983
IV	14565360	14567334	-0.00288228	0.999983
IV	17245582	17249750	-0.00221522	0.999983
III	12975066	12977862	-0.00236656	0.999983
IV	12910645	12912129	0.0030628	0.999983
X	10330537	10333351	0.00209464	0.999983
I	11582741	11586061	0.00193185	0.999983
IV	5494228	5495305	-0.00338289	0.999983
V	2592589	2595062	0.00268424	0.999983
II	7551982	7553906	0.00275066	0.999983
II	12493701	12495095	0.0018935	0.999983
X	9034552	9038547	0.0025563	0.999983
II	1833625	1835783	-0.00276698	0.999983
X	7066340	7068563	0.00207145	0.999983
III	10088930	10090785	-0.00267771	0.999983
III	5021987	5023211	-0.00296227	0.999983
V	13627571	13629700	0.0027574	0.999983
I	12758184	12759577	-0.0030887	0.999983
II	5419227	5421093	-0.00264748	0.999983
IV	14825677	14826427	0.00279544	0.999983
III	2529061	2530502	-0.0029814	0.999983
V	4726725	4730161	0.00276498	0.999983
V	13322380	13324983	-0.00289486	0.999983
IV	9664358	9675671	0.00173599	0.999983
I	11907523	11909280	-0.00250014	0.999983
V	5792329	5794687	-0.00297315	0.999983
II	8988357	8989544	0.00320953	0.999983
V	3081769	3083247	-0.00378423	0.999983
IV	7050154	7053450	0.00243351	0.999983
III	11074512	11077555	-0.00275734	0.999983
V	2582943	2585908	0.00253105	0.999983
II	7672006	7682360	0.00170605	0.999983
IV	5381632	5382470	-0.00360271	0.999983
III	6124177	6136278	0.00193117	0.999983
I	7404948	7408511	0.00263007	0.999983
II	8826067	8828195	0.00339197	0.999983
II	10796651	10798479	-0.00262079	0.999983
V	15281897	15283562	-0.00305203	0.999983
V	18742425	18745266	-0.0031257	0.999983
II	2168946	2170185	-0.00280426	0.999983
II	10472437	10473726	0.00308611	0.999983
V	17247213	17249015	-0.00274258	0.999983
V	7914418	7915728	-0.00281137	0.999983
X	2039457	2046360	0.00207812	0.999983
V	20636954	20638444	-0.00338339	0.999983
V	18508871	18512599	0.00280444	0.999983
V	16121082	16122649	0.00276261	0.999983
X	13400745	13401468	0.00314317	0.999983
II	14033214	14052304	0.00162232	0.999983
V	20380597	20382034	0.00223844	0.999983
IV	9398611	9401297	-0.00247475	0.999983
II	11954506	11960743	0.00173395	0.999983
III	11366765	11368350	0.00252004	0.999983
V	15059806	15061487	0.00236092	0.999983
II	2030751	2031952	-0.00311405	0.999983
V	4791867	4793178	0.0035473	0.999983
I	10473511	10474435	-0.00296842	0.999983
V	10747899	10749049	0.00342535	0.999983
I	1885159	1894910	-0.00231755	0.999983
IV	15906580	15910091	-0.00231634	0.999983
I	3153283	3154469	-0.00335903	0.999983
V	13778631	13781625	-0.00262281	0.999983
X	2489046	2494339	0.00206266	0.999983
I	6758179	6760179	-0.00242377	0.999983
X	5021283	5024258	0.00191696	0.999983
III	5474476	5478005	0.00235612	0.999983
I	6175193	6177933	0.001952	0.999983
IV	14522462	14523677	-0.00332035	0.999983
I	5726306	5729310	0.00284098	0.999983
V	7557468	7558793	-0.00342426	0.999983
IV	3973347	3975721	0.00257421	0.999983
V	13337956	13339733	0.00316586	0.999983
II	3908515	3910837	0.00294469	0.999983
I	3854232	3859292	-0.0024974	0.999983
IV	12992131	12994476	-0.00326984	0.999983
IV	13273844	13282878	-0.00215871	0.999983
IV	13637273	13638666	0.00293788	0.999983
I	8487616	8490938	0.00201577	0.999983
III	12149560	12151118	0.00225689	0.999983
II	11489618	11492963	0.00213242	0.999983
V	15512763	15517712	0.00181313	0.999983
II	2337895	2341615	0.00230952	0.999983
V	12825022	12827442	0.00297398	0.999983
V	12583475	12588001	0.00235619	0.999983
X	15641215	15642854	-0.0032264	0.999983
II	10537799	10539332	0.00256208	0.999983
I	11893929	11896284	-0.00272369	0.999983
IV	773235	776655	-0.00266823	0.999983
II	3311842	3313082	-0.0028771	0.999983
V	7359927	7361773	0.00298619	0.999983
III	1217	3097	-0.00256196	0.999983
V	10256168	10257811	0.00258448	0.999983
V	20838078	20838768	-0.0022828	0.999983
II	12402432	12404887	-0.00337378	0.999983
V	1644167	1647728	-0.00294994	0.999983
III	6447748	6450685	0.00207624	0.999983
I	5872172	5874343	-0.00245159	0.999983
III	3869588	3901642	0.00158563	0.999983
V	13006986	13008925	-0.00280278	0.999983
IV	11098446	11100371	-0.00286318	0.999983
IV	10825954	10828149	0.00255916	0.999983
X	2694921	2698256	0.00202773	0.999983
IV	3565199	3567854	-0.0025133	0.999983
X	13295162	13297885	0.00253843	0.999983
I	47459	49860	-0.00272159	0.999983
V	4373871	4374874	0.00266171	0.999983
V	3768568	3769797	0.00281123	0.999983
II	9341395	9346590	0.00213021	0.999983
V	9318309	9321347	-0.00226499	0.999983
X	66507	73142	-0.00231141	0.999983
V	11294691	11296562	0.00321209	0.999983
III	11275064	11276032	-0.00277061	0.999983
X	6370015	6373383	0.00176072	0.999983
X	6474262	6476645	0.00257957	0.999983
II	10510540	10512982	-0.00238628	0.999983
V	16034209	16035381	0.00352493	0.999983
II	7167509	7168792	0.00320898	0.999983
V	10248903	10252837	0.00201214	0.999983
II	8581998	8583033	-0.00348754	0.999983
X	555790	557295	-0.00306095	0.999983
X	13228500	13232359	-0.00240953	0.999983
II	10658025	10658626	0.00227148	0.999983
III	12711558	12713874	0.00200814	0.999983
IV	12383168	12383974	0.00287691	0.999983
V	16578460	16580524	-0.00309455	0.999983
V	6518295	6519042	0.0030151	0.999983
I	14028125	14029212	-0.00243095	0.999983
X	2051822	2054048	-0.00255969	0.999983
IV	3584398	3589262	-0.00206699	0.999983
IV	13387360	13389141	-0.00276651	0.999983
X	980774	983030	-0.00235181	0.999983
X	5035028	5037773	-0.00264179	0.999983
I	14797658	14798705	-0.00303798	0.999983
V	11415270	11421705	0.00219427	0.999983
I	12449975	12452034	-0.00252853	0.999983
IV	5544858	5548459	-0.00211728	0.999983
V	7141963	7145318	0.00231828	0.999983
V	20838863	20841573	-0.0025755	0.999983
V	10967921	10970170	0.00202391	0.999983
X	8931177	8939219	0.001789	0.999983
III	2604223	2607566	-0.00272603	0.999983
II	8049062	8050577	0.0024251	0.999983
X	16017119	16021755	-0.00222165	0.999983
II	11255844	11258480	0.00245838	0.999983
X	9889711	9892328	-0.00235938	0.999983
I	11465140	11467612	-0.00275654	0.999983
X	10859299	10864422	0.00245282	0.999983
V	3774608	3776136	0.00210228	0.999983
X	15797234	15798460	-0.0028973	0.999983
II	14524171	14525108	-0.0027635	0.999983
III	1271991	1273705	-0.00285567	0.999983
V	11894329	11895916	0.00253309	0.999983
II	6965798	6967648	0.00220472	0.999983
X	13552337	13556166	-0.00228288	0.999983
X	5134278	5146744	0.00169314	0.999983
III	5731499	5733177	0.00281703	0.999983
V	10852517	10865699	0.00169347	0.999983
I	4704602	4705885	-0.00238588	0.999983
I	8037144	8039831	0.00242659	0.999983
I	5967417	5973322	0.00223638	0.999983
II	3677533	3681415	0.00231067	0.999983
II	2394914	2395964	-0.00309761	0.999983
I	9364237	9389633	0.0015269	0.999983
IV	8511282	8512978	0.0022813	0.999983
III	7061021	7062879	-0.00304148	0.999983
I	4714318	4715483	0.00296175	0.999983
X	5349096	5352016	-0.00251396	0.999983
V	9099590	9101162	0.00274215	0.999983
III	5815043	5815513	0.00222209	0.999983
V	3241422	3242636	0.00310988	0.999983
III	12216777	12218634	-0.00246138	0.999983
III	1951524	1952013	0.00255164	0.999983
IV	10070250	10072627	0.00260953	0.999983
II	9210374	9213100	0.00194551	0.999983
IV	8818511	8819175	0.00277656	0.999983
V	5085702	5086969	0.0032845	0.999983
I	1663400	1667500	-0.00214738	0.999983
IV	13047146	13048266	0.00353169	0.999983
X	12363681	12364904	-0.00248249	0.999983
V	14101184	14102821	0.00274673	0.999983
IV	1723146	1724383	0.00259829	0.999983
I	12470618	12473424	-0.00271282	0.999983
I	14469498	14476758	-0.00202448	0.999983
IV	3269461	3273395	0.00201495	0.999983
X	9965590	9968516	0.0021687	0.999983
II	1132351	1136784	0.00178475	0.999983
II	4863679	4865800	-0.0028967	0.999983
III	12818656	12820192	0.00224742	0.999983
X	16376593	16380050	0.00181888	0.999983
V	4022607	4024482	-0.00284197	0.999983
IV	7907092	7910247	0.00172433	0.999983
V	16677621	16679337	-0.00297932	0.999983
III	10112215	10113058	0.00348139	0.999983
II	10194903	10196835	-0.00287778	0.999983
I	10292077	10297927	0.00184522	0.999983
III	7842133	7843636	-0.00311755	0.999983
V	8533377	8533762	0.00232137	0.999983
IV	12805922	12823818	0.00160789	0.999983
II	13835099	13836107	0.00252268	0.999983
X	3282629	3285721	0.00216676	0.999983
X	15607967	15610623	0.00194846	0.999983
V	18773059	18774024	-0.00316424	0.999983
IV	7384795	7387268	0.00186857	0.999983
V	6440172	6441713	0.00270245	0.999983
III	7120903	7122895	-0.00229543	0.999983
III	12101743	12107541	0.00224363	0.999983
IV	6974439	6977249	0.00222003	0.999983
II	5820710	5823855	0.00191837	0.999983
X	11875539	11877310	0.00332983	0.999983
V	15856752	15858392	-0.0033211	0.999983
I	12565894	12572801	0.00172248	0.999983
V	12859442	12863760	0.00215023	0.999983
II	13491886	13493048	0.00289626	0.999983
II	12952488	12954770	0.00193985	0.999983
X	11986185	11987355	-0.00308841	0.999983
IV	3458598	3460440	-0.00261424	0.999983
II	444130	446928	-0.0025609	0.999983
III	10199866	10201335	-0.00288132	0.999983
V	9371594	9373613	0.00248101	0.999983
IV	5207123	5209481	-0.00242346	0.999983
V	6679121	6681573	0.00211728	0.999983
V	662424	664437	-0.00276198	0.999983
II	1684046	1685088	-0.0026018	0.999983
IV	16321164	16323230	-0.00270656	0.999983
I	1834881	1835438	0.00198535	0.999983
II	9557648	9559496	0.00246618	0.999983
III	12367473	12368164	0.00214067	0.999983
II	4795759	4797217	0.00283155	0.999983
V	3871172	3874152	-0.00232695	0.999983
X	358090	360223	0.00260499	0.999983
III	845859	851330	-0.00219553	0.999983
IV	6091484	6092413	0.00364954	0.999983
IV	6092601	6093680	0.0031759	0.999983
I	12591114	12592351	-0.0026728	0.999983
V	17316349	17317719	-0.00286361	0.999983
V	17478331	17479386	-0.00332733	0.999983
V	3794731	3797927	-0.00257027	0.999983
X	6684442	6690085	0.00188946	0.999983
IV	5290845	5293654	-0.00237677	0.999983
I	6429525	6431586	-0.00319143	0.999983
V	636585	637501	-0.00300116	0.999983
IV	16324972	16326601	-0.00273688	0.999983
III	9814411	9817137	-0.00226479	0.999983
III	2618961	2619375	-0.00292863	0.999983
X	4702165	4704977	0.00208556	0.999983
X	11218149	11222647	0.0022374	0.999983
I	11676043	11680632	0.00226028	0.999983
II	580600	582014	0.00228433	0.999983
II	9295916	9310304	0.0015718	0.999983
II	5242440	5246837	-0.00223978	0.999983
III	7180750	7181919	0.0021682	0.999983
X	4469764	4471476	0.00209546	0.999983
III	13169914	13173106	-0.00222084	0.999983
II	7232851	7235827	0.0022609	0.999983
IV	8426783	8428578	0.00226296	0.999983
V	7225221	7226320	-0.00244743	0.999983
II	3878628	3879891	-0.00300702	0.999983
I	11526916	11557851	0.00156321	0.999983
X	15923738	15925169	-0.0029717	0.999983
I	7695679	7698222	0.00242895	0.999983
IV	13371999	13377383	-0.00207912	0.999983
X	862460	863578	0.0030085	0.999983
IV	17480296	17483330	-0.00253894	0.999983
I	4970278	4972226	-0.00269108	0.999983
X	13792303	13793625	0.00264596	0.999983
V	4095038	4100485	-0.00210661	0.999983
IV	6646310	6646972	0.00251932	0.999983
X	10485348	10487504	0.00266995	0.999983
V	13134901	13138101	0.00238704	0.999983
II	13987497	13991841	-0.00210739	0.999983
IV	9803021	9806119	0.00181111	0.999983
III	10902639	10908932	0.00167435	0.999983
III	5943840	5946124	-0.00201321	0.999983
III	4356592	4364979	0.00156107	0.999983
III	823220	826408	-0.00222202	0.999983
IV	13594515	13596279	-0.00240656	0.999983
X	4783611	4790327	0.00174511	0.999983
II	14816139	14818543	0.00192433	0.999983
IV	9338585	9339305	0.00294078	0.999983
I	368578	373465	-0.00205397	0.999983
X	4012217	4022201	0.00174373	0.999983
II	11442723	11444003	0.00188219	0.999983
III	4188158	4189290	0.00245169	0.999983
X	15493600	15497504	0.00176996	0.999983
V	16722059	16723844	0.00278344	0.999983
I	13603904	13626225	-0.00193099	0.999983
V	8299751	8301489	0.00193236	0.999983
II	12103329	12107857	-0.00205107	0.999983
II	7369249	7370295	0.00347568	0.999983
V	9707772	9709814	0.00223807	0.999983
V	20910465	20914387	-0.00214024	0.999983
II	4679657	4681491	-0.00251151	0.999983
III	5535658	5543177	0.00166195	0.999983
I	10019641	10021090	0.00272109	0.999983
I	12903157	12903449	0.00272225	0.999983
I	13208439	13210462	-0.00266205	0.999983
I	4566428	4568398	-0.00263801	0.999983
IV	10319337	10322750	0.00242349	0.999983
II	10579953	10581045	-0.00259004	0.999983
IV	388082	388685	-0.00314837	0.999983
IV	8022653	8029513	0.0017877	0.999983
V	11081050	11082415	0.0026173	0.999983
V	17162898	17165509	-0.00220164	0.999983
IV	16142542	16147155	-0.00203771	0.999983
II	1771645	1774942	-0.00205572	0.999983
V	18550001	18553850	0.00271315	0.999983
III	7972380	7973386	0.00196276	0.999983
X	17131346	17134527	0.00232795	0.999983
II	1233234	1244035	0.00151625	0.999983
II	7122891	7124386	0.00197015	0.999983
V	11485856	11486979	0.00259394	0.999983
V	877523	878667	-0.00287127	0.999983
IV	17088047	17088850	0.00217023	0.999983
III	10014211	10016534	-0.00234664	0.999983
V	3191300	3193237	0.001827	0.999983
X	7686638	7689219	0.00225541	0.999983
V	2004957	2006805	-0.00261166	0.999983
I	7054911	7056385	0.00222871	0.999983
IV	6377063	6378168	0.0021773	0.999983
V	9074782	9076322	0.00219194	0.999983
I	3895762	3897397	-0.00285873	0.999983
II	1611329	1612510	-0.00274509	0.999983
V	4948933	4951024	0.00287039	0.999983
III	9782162	9783005	0.00205558	0.999983
II	4299651	4300845	-0.00230773	0.999983
III	11318230	11326653	-0.00206913	0.999983
I	4648274	4650730	-0.00231578	0.999983
IV	12435831	12438236	0.00246104	0.999983
X	3090425	3092394	0.00194687	0.999983
V	8494887	8502395	0.0015798	0.999983
III	2255820	2257247	-0.00283236	0.999983
II	9713735	9716467	0.00194806	0.999983
V	6817888	6819912	-0.00268302	0.999983
V	1196316	1197141	-0.00219995	0.999983
II	1787215	1788187	0.0023534	0.999983
V	17625204	17627598	-0.00260199	0.999983
IV	6522865	6524571	0.00209493	0.999983
III	12313184	12314464	-0.00275392	0.999983
I	7238991	7243967	0.00211561	0.999983
III	11718832	11719450	0.00227363	0.999983
V	884876	889316	-0.00205454	0.999983
II	11676304	11679090	-0.00189441	0.999983
X	9268664	9270853	0.00224803	0.999983
X	13949569	13956261	0.0015653	0.999983
X	15500280	15503123	0.00225231	0.999983
X	3576606	3578829	0.00229813	0.999983
X	13639875	13642312	0.00276879	0.999983
X	3632365	3633754	-0.00295842	0.999983
IV	7977888	7979020	0.00307008	0.999983
II	2044617	2045605	-0.00260662	0.999983
X	7657540	7660986	0.00168533	0.999983
I	1851667	1853045	0.00199545	0.999983
IV	9444789	9445507	0.00213401	0.999983
V	936462	939228	-0.00212894	0.999983
I	11241223	11241970	-0.0032189	0.999983
II	9163447	9165812	0.00221137	0.999983
I	8743847	8746985	0.0021945	0.999983
X	4896630	4900814	0.0019219	0.999983
X	10339215	10341161	0.00220282	0.999983
III	3042591	3047140	-0.00220975	0.999983
II	11977776	11979658	0.0017277	0.999983
III	7095460	7097205	0.00289968	0.999983
IV	17223772	17225030	-0.00301903	0.999983
II	3318300	3320358	0.00212846	0.999983
X	11465558	11485871	0.00142234	0.999983
X	1452693	1453868	0.00203331	0.999983
I	6687347	6691671	0.00206819	0.999983
I	9126154	9127101	0.00229254	0.999983
X	14090387	14092054	-0.00265536	0.999983
I	13978428	13980130	-0.00256597	0.999983
IV	179081	183254	-0.0019538	0.999983
V	16576198	16578126	0.002447	0.999983
IV	205296	208085	-0.00229931	0.999983
V	5153904	5155616	-0.00319312	0.999983
X	10589768	10593334	0.00191713	0.999983
I	7068128	7069186	0.00239878	0.999983
V	17007230	17008402	-0.00276457	0.999983
V	18351019	18352672	-0.00262261	0.999983
V	5418036	5420067	0.00237578	0.999983
V	17592385	17594243	-0.00260145	0.999983
X	6233149	6235543	0.00207327	0.999983
V	14683745	14684917	0.00216748	0.999983
V	3358565	3361093	0.00254293	0.999983
V	7483330	7485100	0.00285397	0.999983
III	7937846	7940931	-0.00210358	0.999983
V	228927	234668	-0.00194732	0.999983
X	14345273	14347673	0.00243078	0.999983
V	3749400	3757074	0.00153047	0.999983
V	543467	545359	-0.00257352	0.999983
II	5478616	5480483	-0.00237711	0.999983
V	19641290	19644030	0.00177536	0.999983
V	11991009	11993723	0.00186274	0.999983
II	9931847	9934397	0.00193301	0.999983
II	8965004	8966919	0.00193209	0.999983
X	9387339	9389177	0.00213223	0.999983
X	11068525	11072047	-0.0020311	0.999983
IV	7114897	7119915	0.00207087	0.999983
X	13391947	13395071	0.00225437	0.999983
V	15848033	15849608	0.00304304	0.999983
V	7785415	7787712	0.00203587	0.999983
X	8939262	8940159	0.0020872	0.999983
IV	5631926	5633379	0.00268477	0.999983
X	6709536	6712925	0.00222596	0.999983
I	12954002	12955322	0.00257604	0.999983
I	9989130	9989515	0.00178344	0.999983
II	12430690	12432456	-0.00253464	0.999983
III	7855132	7855646	0.00274219	0.999983
I	2735370	2742508	0.00170288	0.999983
IV	15118688	15120241	-0.00245303	0.999983
X	11622965	11627113	-0.00210943	0.999983
V	5366791	5368892	-0.00258973	0.999983
III	2456174	2457012	-0.00278128	0.999983
IV	6913536	6917110	0.00170325	0.999983
I	9511183	9512236	0.00168176	0.999983
II	1663697	1665766	0.0018852	0.999983
V	2725900	2727201	0.00294636	0.999983
V	20642194	20644380	-0.00228639	0.999983
V	16069236	16071318	0.00243949	0.999983
II	10935724	10942198	0.00172264	0.999983
III	8324540	8325609	0.00272742	0.999983
III	7210071	7215226	0.00193763	0.999983
I	13861472	13887640	-0.00184828	0.999983
IV	7730667	7732060	0.00271985	0.999983
IV	3744046	3747351	0.00176943	0.999983
V	12795479	12798224	0.00208524	0.999983
V	20348245	20349925	0.00278928	0.999983
II	5146965	5148449	0.00290589	0.999983
III	3801899	3804477	-0.00181747	0.999983
II	3629293	3630860	-0.00265456	0.999983
V	1524500	1525687	-0.00303208	0.999983
V	11256519	11258996	0.00292095	0.999983
V	18650341	18656089	0.00184338	0.999983
X	12744721	12749580	0.0019678	0.999983
IV	4744375	4745492	-0.00203383	0.999983
IV	12438657	12441213	0.00221504	0.999983
V	334599	336450	-0.00223867	0.999983
III	13246563	13253697	-0.00218992	0.999983
IV	7103490	7105096	0.00198514	0.999983
II	10350754	10351613	0.00236924	0.999983
X	179784	182169	-0.00266745	0.999983
III	8093571	8096311	0.00204506	0.999983
X	14875966	14878855	0.00186412	0.999983
II	8204337	8207495	0.00203424	0.999983
III	6509498	6514773	0.00177284	0.999983
I	9633181	9635945	-0.0025694	0.999983
V	1439203	1441867	0.00206613	0.999983
III	12688316	12698249	-0.00189997	0.999983
I	11148971	11150303	0.00252485	0.999983
V	15155137	15156457	0.00234968	0.999983
V	17184394	17186082	-0.00244337	0.999983
II	6367013	6369088	-0.00255199	0.999983
IV	1613890	1616774	-0.00195087	0.999983
X	6680899	6682783	-0.00259617	0.999983
II	7785098	7790590	0.00176508	0.999983
II	6951524	6955383	0.00152201	0.999983
III	5583123	5584522	-0.00260409	0.999983
III	13423533	13426204	-0.00190047	0.999983
V	4329082	4332550	-0.00200893	0.999983
X	3740205	3742323	0.00207125	0.999983
III	4204427	4205813	-0.00215412	0.999983
II	14953850	14958213	-0.00205708	0.999983
I	6872605	6873757	0.00266076	0.999983
IV	5637833	5640190	0.00246288	0.999983
V	14267750	14268716	0.0026235	0.999983
III	13070754	13074305	0.00153874	0.999983
I	5416651	5420731	0.00173165	0.999983
IV	9191637	9192622	0.00239747	0.999983
IV	9464019	9467518	0.00195119	0.999983
IV	14921091	14922787	0.00238209	0.999983
II	1689696	1691111	-0.00246096	0.999983
V	9632255	9633338	0.00305315	0.999983
IV	11640096	11641015	0.00259321	0.999983
X	7546807	7548365	0.00262422	0.999983
IV	12887060	12890508	0.00197731	0.999983
V	1601040	1603905	-0.00245008	0.999983
IV	8618242	8618785	0.00201135	0.999983
V	18159650	18161328	-0.0023291	0.999983
II	8346688	8350529	0.00206087	0.999983
X	16396984	16398470	0.00260263	0.999983
II	1702380	1703463	-0.00293246	0.999983
IV	17358137	17360635	0.00211786	0.999983
III	10355116	10355668	0.00223514	0.999983
V	19008633	19013833	0.00208478	0.999983
III	7857313	7858457	-0.00222791	0.999983
IV	3570717	3577767	-0.00192175	0.999983
X	13861321	13864292	0.00207345	0.999983
V	7292661	7295356	0.00215525	0.999983
IV	7166781	7167930	0.00180825	0.999983
I	3710088	3713201	0.001805	0.999983
X	8325191	8326451	0.00203047	0.999983
IV	17281453	17284199	-0.00193869	0.999983
III	9319939	9321714	-0.00249871	0.999983
I	14034952	14036057	-0.00260431	0.999983
X	6256776	6258976	0.00181599	0.999983
V	13752262	13753581	0.00252139	0.999983
I	12486942	12490603	-0.00214819	0.999983
I	5372852	5380032	0.00142928	0.999983
II	5696496	5698969	0.00233546	0.999983
V	15241557	15244003	-0.00225759	0.999983
V	13782397	13784089	0.00178247	0.999983
II	3713186	3714695	0.00271008	0.999983
II	1987277	1988993	-0.00254083	0.999983
II	1484092	1485764	0.00255617	0.999983
X	7206717	7210756	0.00183883	0.999983
V	11489046	11490482	0.00238498	0.999983
I	9622611	9624724	0.00194801	0.999983
X	12285794	12287286	-0.00256378	0.999983
V	6815664	6817284	-0.00260783	0.999983
IV	4902420	4904061	0.00269344	0.999983
X	15568888	15573021	0.0019716	0.999983
II	13937993	13939631	-0.00219184	0.999983
IV	11854991	11856351	0.00172079	0.999983
V	7738008	7739596	-0.00231913	0.999983
V	2197995	2201415	0.00184008	0.999983
II	11130734	11132590	-0.00208797	0.999983
II	893861	897379	-0.0025353	0.999983
V	8970693	8972369	0.00223072	0.999983
III	6873087	6873729	0.00261713	0.999983
V	13529734	13530744	0.00253083	0.999983
II	4329014	4334647	-0.00193777	0.999983
IV	10947226	10948897	0.00225303	0.999983
V	19895682	19897795	0.0016757	0.999983
V	9144617	9146899	0.00205553	0.999983
X	7126646	7139666	0.00157153	0.999983
X	6206404	6207687	0.00199817	0.999983
I	9469652	9470637	-0.00217542	0.999983
I	12692167	12693724	-0.00242942	0.999983
IV	583838	587829	-0.00198873	0.999983
X	3650612	3653624	0.00174043	0.999983
X	4148646	4153443	0.00161193	0.999983
II	14535961	14537828	-0.00222236	0.999983
III	6869631	6870295	0.00236906	0.999983
V	15221628	15223114	-0.00260335	0.999983
II	913670	915219	-0.00227491	0.999983
V	13497688	13498779	0.00180136	0.999983
V	11149703	11151262	0.00261244	0.999983
II	13568075	13575068	-0.00186269	0.999983
V	13445897	13448815	0.00219915	0.999983
V	530797	531819	-0.00265646	0.999983
II	8270605	8273542	0.00181221	0.999983
V	10602553	10605580	0.00207623	0.999983
II	13622965	13624440	-0.00225697	0.999983
V	9035983	9038901	0.00212635	0.999983
II	4461128	4467896	-0.00196943	0.999983
V	15565168	15566425	0.00239282	0.999983
V	186165	201297	-0.00170149	0.999983
V	16206847	16209937	0.00236145	0.999983
II	14503295	14504919	-0.00235924	0.999983
IV	1902320	1917840	0.00144209	0.999983
IV	4207386	4218261	0.00151098	0.999983
II	12623108	12624533	0.00236491	0.999983
II	5203693	5209666	0.00166776	0.999983
IV	14338055	14339279	-0.00269271	0.999983
V	10087478	10089002	0.00224205	0.999983
V	9336760	9338858	-0.00230831	0.999983
IV	10682522	10684367	0.00242416	0.999983
I	7350385	7352235	0.00217425	0.999983
II	3825654	3827901	0.00242918	0.999983
IV	3387978	3390099	-0.00249257	0.999983
IV	6334213	6335168	-0.00254027	0.999983
X	6097641	6102881	0.00158069	0.999983
I	13659429	13661521	0.00173394	0.999983
II	1519212	1520364	0.00196115	0.999983
X	3670372	3672098	0.00237993	0.999983
V	7863451	7864763	0.00272901	0.999983
IV	12912720	12914969	-0.00227938	0.999983
V	18709808	18711856	0.00153893	0.999983
IV	6793910	6795629	0.00215486	0.999983
III	10553028	10558010	-0.00180097	0.999983
IV	13633405	13635223	0.00227543	0.999983
V	18179961	18181373	-0.00259534	0.999983
X	954973	957762	-0.00197165	0.999983
IV	13860365	13865196	-0.00176489	0.999983
III	4446648	4449943	0.0015223	0.999983
III	13430460	13433438	-0.00183479	0.999983
I	6070230	6078896	0.0014837	0.999983
X	7930748	7931808	0.00294527	0.999983
II	7317766	7319319	-0.00270217	0.999983
V	17271728	17272888	0.00255603	0.999983
I	3173266	3176319	-0.00234523	0.999983
V	11784627	11787443	0.00201075	0.999983
V	5791228	5792229	-0.00253799	0.999983
I	6492726	6494289	0.00171732	0.999983
II	14640096	14644083	0.00149389	0.999983
II	14455630	14464933	-0.00171503	0.999983
III	10708520	10711334	-0.00192864	0.999983
III	12977961	12978523	0.00201895	0.999983
III	167257	169578	-0.00203238	0.999983
IV	6264892	6266599	0.00264362	0.999983
IV	11885613	11891081	0.00189598	0.999983
X	4885949	4889575	0.00188842	0.999983
I	9973379	9976315	-0.00229385	0.999983
V	2930051	2931551	-0.00266345	0.999983
III	7277597	7281199	0.00169298	0.999983
V	14745682	14748708	-0.00219792	0.999983
IV	7696930	7698420	-0.00253938	0.999983
IV	13300186	13300625	0.00255149	0.999983
III	9993883	9996196	0.00223934	0.999983
V	20858725	20861153	-0.00215997	0.999983
X	5234667	5243408	0.00167136	0.999983
III	9229000	9231273	0.00204297	0.999983
V	1050124	1053014	-0.00207025	0.999983
X	1969873	1972703	-0.0020612	0.999983
III	3251459	3253143	-0.00218364	0.999983
IV	8617258	8618190	0.00266024	0.999983
[truncated: 18,385 more rows]

## Sheet: DiffBind_elegans_wt_hbm
# Differential accessibility results C. elegans: HBM vs WT
chr	start	end	log2FoldChange	padj
III	7102090	7103990	-1.20197	2.72255e-13
X	6607205	6609045	-1.22016	2.80442e-11
III	6970101	6971712	-1.11037	5.92923e-11
III	4489357	4491392	-1.03072	1.87377e-10
I	10184598	10185520	-1.07596	6.99449e-10
V	18638482	18639591	-1.31962	7.54244e-10
V	7433381	7435705	-1.15934	1.04261e-09
V	724330	727993	-0.89408	2.72794e-09
II	10932710	10935184	-0.95647	1.18351e-08
X	13349637	13350804	-1.10125	1.18351e-08
X	11965960	11968124	-1.24925	1.18351e-08
II	12994352	12996383	-1.00044	1.46199e-08
V	16214888	16217674	-1.12691	1.46199e-08
IV	17470512	17471920	-1.21126	3.01031e-08
V	16592570	16595346	-0.961702	3.01198e-08
X	13469453	13470409	-1.20339	6.58292e-08
IV	11410226	11413002	-0.990961	1.55169e-07
IV	16167779	16170678	-0.787315	1.8722e-07
X	9884272	9889632	-0.90218	2.33414e-07
II	8744069	8747234	-0.84301	1.13689e-06
II	11535139	11538841	-0.598584	6.20295e-06
V	2872463	2875600	-0.93428	6.42615e-06
V	6783193	6784903	-0.864283	1.34034e-05
V	6276452	6278158	-0.909282	1.53999e-05
X	3403469	3408603	-0.881642	1.99582e-05
X	14490092	14491119	-0.752674	2.63731e-05
I	6497434	6499560	-0.887254	5.6735e-05
II	8819540	8820152	-1.10887	8.22542e-05
IV	11913690	11915687	-0.945194	0.000115539
V	8039676	8040387	-0.946207	0.00018017
III	6374095	6374997	-0.743955	0.000189455
II	3245085	3246015	-1.01499	0.000226244
V	9338857	9344129	-0.56499	0.000242111
IV	5470024	5473174	-0.71888	0.000242111
V	12003051	12004584	-0.924717	0.000242111
X	17420209	17421468	-0.79878	0.000277172
IV	4389141	4390590	-0.735671	0.000290336
X	5101040	5106158	-0.765441	0.000296883
IV	9378550	9380452	-0.922022	0.000321959
I	4790290	4790642	-0.959774	0.000321959
V	19201014	19203607	-0.800071	0.000428239
V	5835853	5836834	-0.886521	0.00045167
X	6533547	6536777	-0.782798	0.000467924
IV	8261155	8266455	-0.691861	0.000780123
IV	9739311	9740901	-0.691262	0.000939366
IV	11372989	11377627	-0.713919	0.00102341
IV	11407114	11407427	-0.661209	0.00104159
X	3558767	3563965	-0.865896	0.00113162
IV	8499308	8500076	-0.709052	0.00188663
I	5619567	5620669	-0.752933	0.0020999
V	19049560	19050752	-0.763934	0.0020999
V	20497922	20499057	-0.762095	0.00222771
III	3864487	3867098	-0.70302	0.00222771
IV	7488247	7488659	-0.614483	0.00222771
V	5812314	5813137	-0.824082	0.00222771
II	7056190	7057960	-0.719804	0.00248062
III	10506104	10506801	-0.655552	0.00248062
IV	7487679	7487992	-0.569471	0.00269108
V	7435928	7436958	-0.85747	0.00269108
V	10937632	10938817	-0.713006	0.00269108
III	10740866	10742432	-0.623314	0.00378205
I	7244935	7246074	-0.74833	0.00382014
III	13604410	13606066	-0.747354	0.00400999
IV	7083715	7084682	-0.753101	0.00400999
I	5577068	5579194	-0.614433	0.0048562
X	3114688	3116589	-0.527964	0.00510794
II	8575539	8577787	-0.575497	0.00510794
IV	12526229	12527396	-0.709462	0.00553969
I	3680178	3680927	-0.738016	0.00572655
III	3867852	3869587	-0.621867	0.00572655
I	8865943	8866624	-0.837304	0.00588012
I	7867575	7867918	-0.666657	0.00617318
I	9512450	9514637	-0.561631	0.00617318
II	10394127	10395349	-0.626824	0.00702256
V	8414084	8415254	-0.59807	0.00724027
I	10553114	10553913	-0.54202	0.00924607
V	6488201	6489120	-0.667072	0.00927116
II	11842615	11846029	-0.583239	0.00927116
I	6836467	6838140	-0.598291	0.0100006
III	3068315	3069210	-0.603948	0.0104945
I	10418232	10421858	-0.563666	0.0104945
IV	1720788	1723072	-0.555399	0.012067
V	16040142	16040515	-0.542879	0.0123235
I	10436252	10436884	-0.630884	0.0156407
V	8267509	8268937	-0.601023	0.0158072
V	4181359	4187201	-0.42591	0.0163607
IV	8334303	8334715	-0.586352	0.0165599
X	6518881	6522595	-0.492341	0.0167109
IV	11406449	11406861	-0.526564	0.0173748
X	10139370	10142013	-0.51482	0.017394
II	9161377	9163366	-0.547752	0.017394
IV	1459894	1460786	-0.619251	0.0179
III	599508	600366	-0.564262	0.019417
IV	15899932	15901225	-0.601963	0.0206878
V	15395694	15397348	-0.491964	0.0208749
V	13310184	13312260	-0.491716	0.0208749
II	6365720	6367002	-0.517983	0.0228238
I	3367638	3368550	-0.4789	0.0232707
V	3772019	3774535	-0.48144	0.0239359
V	11616374	11616804	-0.569891	0.0247369
X	8159167	8160084	-0.436247	0.025876
V	1132596	1134036	-0.495264	0.0264515
V	12637661	12638236	-0.513896	0.0269177
V	12549209	12550385	-0.504952	0.0269177
V	6323203	6326392	-0.417005	0.0293265
IV	11324743	11325116	-0.495895	0.0303798
III	10746674	10747728	-0.445434	0.0305336
III	10805923	10810999	-0.321553	0.0331018
II	13636996	13638480	-0.420893	0.0344168
I	8676664	8681325	-0.394194	0.0383833
III	4093316	4094921	-0.419316	0.0383833
X	12104928	12106102	-0.39082	0.0385266
III	6508130	6509444	-0.475105	0.0388735
IV	762418	763678	-0.42524	0.0388735
II	5544863	5547492	-0.396397	0.0402689
II	8602783	8603526	-0.41003	0.0410276
II	10171266	10172498	-0.39248	0.0413662
I	7656976	7658291	-0.380632	0.0416547
X	14791006	14792984	-0.421465	0.0428182
V	1594017	1594673	-0.451426	0.0428182
II	8817591	8819028	-0.420753	0.0465307
III	9615331	9616470	-0.369486	0.0475861
V	16041871	16042283	-0.34648	0.0489711
IV	9374827	9376492	-0.378706	0.053219
IV	7486543	7486916	-0.293625	0.0601854
IV	9587094	9588834	-0.355546	0.0601854
V	11147344	11147737	-0.384854	0.0604618
IV	6294238	6295217	-0.304057	0.0611605
IV	7189285	7190333	-0.383004	0.0611605
X	1486530	1489326	-0.311874	0.062837
IV	11340388	11341326	-0.324603	0.0651026
V	19609492	19612150	-0.310497	0.065988
X	4246554	4247212	-0.349175	0.065988
V	415868	417706	-0.352468	0.0674344
IV	11326586	11326998	-0.332321	0.0674344
II	9524172	9526359	-0.290761	0.0729309
X	7907964	7913930	-0.295964	0.0737365
III	5940252	5943832	-0.192711	0.0737365
IV	6421583	6423497	-0.278703	0.0745036
IV	7312956	7313860	-0.318665	0.0752976
V	6515281	6516526	-0.267637	0.0785077
V	11817781	11822529	-0.245068	0.0826167
IV	10469739	10471899	-0.286199	0.083047
IV	11337851	11338263	-0.295996	0.0833828
V	12513054	12514834	-0.288777	0.0849389
I	8329060	8329647	-0.283917	0.0851451
X	9850569	9851336	-0.312048	0.0851451
V	11888246	11889580	-0.303432	0.085937
IV	385892	386606	-0.286056	0.0863882
III	4015908	4017627	-0.253502	0.0876162
II	6631103	6634855	-0.269773	0.0876162
V	9983931	9986277	-0.23894	0.0909724
X	3567353	3572549	-0.277427	0.0944989
III	3844891	3848556	-0.232888	0.0944989
IV	7485832	7486217	-0.220421	0.0944989
IV	11820504	11821917	-0.219035	0.0977748
IV	13239585	13240651	-0.23346	0.0981297
I	7057198	7059168	-0.21189	0.098247
IV	7925296	7926391	-0.248122	0.098247
V	11174674	11177677	-0.190825	0.0983485
II	11916511	11917643	-0.229451	0.100098
I	3150343	3152003	-0.238715	0.103391
III	5107328	5108492	-0.2316	0.106414
II	11156587	11162481	-0.168098	0.109834
III	5679296	5680187	-0.221409	0.110328
IV	1126788	1128840	-0.211651	0.119596
III	9824875	9825432	-0.206163	0.119596
I	6854476	6857536	-0.192249	0.123393
V	6401377	6408783	-0.224361	0.124885
X	2890680	2891491	-0.224156	0.130606
II	5414274	5415370	-0.208777	0.133316
V	5700152	5701080	-0.220027	0.13632
V	15296832	15298700	-0.1966	0.140259
I	9334806	9342496	-0.1597	0.145113
X	11994782	11995839	-0.21092	0.147015
II	6587575	6588655	-0.17123	0.153635
III	6199184	6202532	-0.153972	0.177613
II	11729053	11731164	-0.145375	0.177613
II	12737030	12738334	-0.143333	0.179915
I	9585415	9587147	-0.158111	0.18504
V	10965717	10967918	-0.147186	0.187888
III	3736600	3739765	-0.149994	0.189438
III	5874701	5876470	-0.129454	0.191149
X	8620568	8625190	-0.11113	0.191149
X	7727887	7733168	-0.157028	0.191149
II	13517898	13522938	-0.0984022	0.193131
II	7662704	7663754	-0.127551	0.214652
II	11782985	11784086	-0.131908	0.216136
II	11237445	11238919	-0.131147	0.216263
V	4890427	4891422	-0.123787	0.216263
V	13908128	13908967	-0.15213	0.216772
IV	13250698	13252311	-0.135922	0.216772
II	12943927	12948258	-0.0695856	0.218704
V	10277902	10279056	-0.152813	0.220176
V	14991707	14992677	-0.13608	0.221184
V	11975549	11976756	-0.138826	0.22126
III	10050619	10054369	-0.125455	0.224571
V	8029437	8031214	-0.122016	0.224571
III	5555448	5557318	-0.13022	0.228069
III	5728178	5730117	-0.128459	0.228069
I	5571794	5572949	-0.128633	0.231603
III	8652576	8653925	-0.100651	0.237067
V	8898226	8898539	-0.128629	0.250026
X	7200362	7204044	-0.10747	0.251888
II	8930995	8933799	-0.0870508	0.258171
III	9747470	9748852	-0.109303	0.26115
II	8482374	8483539	-0.109306	0.26115
V	13268448	13269827	-0.117097	0.275631
I	5774583	5775610	-0.0964085	0.27873
I	2875396	2876308	-0.097342	0.281099
III	9059329	9060181	-0.115047	0.281101
[truncated: 20,172 more rows]

## Sheet: DiffBind_human_wt_ko
# Differential accessibility results human: KO vs WT
[truncated: 19,955 more rows]

[truncated: 1 more sheets: Gene_expression_SPT2]
