# Supplementary material for: The histone chaperone SPT2 regulates chromatin structure and function in Metazoa
Source: Nat Struct Mol Biol. Author manuscript; Available in PMC 2024 Mar 18. (PMC7615752; doi:10.1038/s41594-023-01204-3)
Supplement: Supplementary Table 3 [file EMS194104-supplement-Supplementary_Table_3.xlsx]

## Sheet: Sheet1
Statistical analysis
Figure 3d
G1
Dunnett's multiple comparisons test	Adjusted P Value
WT vs. hrde-1	0.0491
WT vs. spt-2 KO A	0.0531
WT vs. spt-2 KO B	0.1166
G2
Dunnett's multiple comparisons test	Adjusted P Value
WT vs. hrde-1	<0.0001
WT vs. spt-2 KO A	0.0052
WT vs. spt-2 KO B	0.019
G3
Dunnett's multiple comparisons test	Adjusted P Value
WT vs. hrde-1	<0.0001
WT vs. spt-2 KO A	0.0023
WT vs. spt-2 KO B	0.0478
G4
Dunnett's multiple comparisons test	Adjusted P Value
WT vs. hrde-1	<0.0001
WT vs. spt-2 KO A	<0.0001
WT vs. spt-2 KO B	0.0001
G5
Dunnett's multiple comparisons test	Adjusted P Value
WT vs. hrde-1	<0.0001
WT vs. spt-2 KO A	<0.0001
WT vs. spt-2 KO B	<0.0001
G6
Dunnett's multiple comparisons test	Adjusted P Value
WT vs. hrde-1	<0.0001
WT vs. spt-2 KO A	<0.0001
WT vs. spt-2 KO B	<0.0001
Figure 6e
SPT2 KO-3
Dunnett's multiple comparisons test	Adjusted P Value
WT vs. SPT2 KO-3	0.0086
WT vs. SPT2 KO-3 + SPT2 WT	0.4987
WT vs. SPT2 KO-3 + SPT2 HBM	0.0553
SPT2 KO-4
Dunnett's multiple comparisons test	Adjusted P Value
WT vs. SPT2 KO-4	0.0484
WT vs. SPT2 KO-4 + SPT2 WT	0.9077
WT vs. SPT2 KO-4 + SPT2 HBM	0.0982
Figure 6f
SPT2 KO-3
Dunnett's multiple comparisons test	Adjusted P Value
WT vs. SPT2 KO-3	0.0009
WT vs. SPT2 KO-3 + SPT2 WT	0.6458
WT vs. SPT2 KO-3 + SPT2 HBM	0.0364
SPT2 KO-4
Dunnett's multiple comparisons test	Adjusted P Value
WT vs. SPT2 KO-4	0.0089
WT vs. SPT2 KO-4 + SPT2 WT	0.9236
WT vs. SPT2 KO-4 + SPT2 HBM	0.1607
Fig. S4e
R06C1.4
Dunnett's multiple comparisons test	Adjusted P Value
WT vs. spt-2 KO-A	0.0259
WT vs. spt-2 KO-B	0.0023
Y57G11B.5
Dunnett's multiple comparisons test	Adjusted P Value
WT vs. spt-2 KO-A	0.0205
WT vs. spt-2 KO-B	0.0633
asp-1
Dunnett's multiple comparisons test	Adjusted P Value
WT vs. spt-2 KO-A	0.0051
WT vs. spt-2 KO-B	0.0044
ZK813.7
Dunnett's multiple comparisons test	Adjusted P Value
WT vs. spt-2 KO-A	0.2136
WT vs. spt-2 KO-B	0.0439
clec-66
Dunnett's multiple comparisons test	Adjusted P Value
WT vs. spt-2 KO-A	0.0659
WT vs. spt-2 KO-B	0.0188
C14C6.5
Dunnett's multiple comparisons test	Adjusted P Value
WT vs. spt-2 KO-A	0.0077
WT vs. spt-2 KO-B	0.0231
skr-10
Dunnett's multiple comparisons test	Adjusted P Value
WT vs. spt-2 KO-A	0.1102
WT vs. spt-2 KO-B	0.5902
Figure S6d
Dunnett's multiple comparisons test	Adjusted P Value
siCtrl vs. siSPT2 #1	0.0295
siCtrl vs. siSPT2 #2	0.0642
siCtrl vs. siSPT2 #3	0.154
siCtrl Dh vs. siHIRA	0.0011
Figure S6e
Dunnett's multiple comparisons test	Adjusted P Value
siCtrl vs. siSPT2 #1	0.6799
siCtrl vs. siSPT2 #2	0.1968
siCtrl vs. siSPT2 #3	0.9111
siCtrl Dh vs. siHIRA	0.3573
Figure S6h
Dunnett's multiple comparisons test	Adjusted P Value
siCtrl vs. siSPT2 #1	0.9854
siCtrl vs. siSPT2 #2	0.5549
siCtrl vs. siSPT2 #3	0.9247
Fig. S6l
Dunnett's multiple comparisons test	Adjusted P Value
SPT2 KO-3 + SPT2 WT	0.3075
SPT2 KO-3 + SPT2-HBM	0.9065
Dunnett's multiple comparisons test	Adjusted P Value
SPT2 KO-4 + SPT2 WT	0.6765
SPT2 KO-4 + SPT2-HBM	0.9668
